# Supplementary material for: Single-cell RNA sequencing reveals changes in glioma-associated macrophage polarization and cellular states of malignant gliomas with high AQP4 expression
Source: Cancer Gene Ther. 2023 Jan 4;30(5):716–26. doi: 10.1038/s41417-022-00582-y (PMC10191842; doi:10.1038/s41417-022-00582-y)
Supplement: Supplementary file 4 — Supplementary Table S1 [file 41417_2022_582_MOESM4_ESM.xlsx]

## Sheet: Sheet1
Supplementary Table S1 Clinical characteristics of glioma patients for scRNA-seq
Sample	Gender	Age	Location	WHO classification	IDH status	Histology	Primary/Recurrent
1	Female	50	Right frontoparietal	Grade 4	Wild	Glioblastoma	Primary
2	Male	62	Left frontal	Grade 4	Wild	Glioblastoma	Primary
3	Male	56	Right frontal	Grade 4	Wild	Glioblastoma	Primary
7	Male	70	Left patietal	Grade 4	Wild	Glioblastoma	Primary
12	Female	56	Right temporoparietal, occiptial	Grade 4	Wild	Glioblastoma	Primary
16	Male	78	Left temporal	Grade 4	Wild	Glioblastoma	Primary
20	Male	50	Right temporal, occiptial	Grade 4	Wild	Glioblastoma	Primary
21	Female	58	Right temporoparietal, occiptial	Grade 4	Mutant	Astrocytoma	Recurrent
39	Male	48	Right frontal, insular	Grade 4	Wild	Diffuse astrocytoma	Recurrent
44	Male	49	Right frontal	Grade 3	Mutant	Oligodendroglioma	Recurrent
45	Female	45	Right frontoparietal	Grade 4	Mutant	Astrocytoma	Recurrent
47	Female	51	Left frontotemporal	Grade 3	Mutant	Astrocytoma	Recurrent
49	Male	55	Left frontal	Grade 4	Mutant	Astrocytoma	Recurrent
