# Supplementary material for: Single-cell RNA sequencing reveals changes in glioma-associated macrophage polarization and cellular states of malignant gliomas with high AQP4 expression
Source: Cancer Gene Ther. 2023 Jan 4;30(5):716–26. doi: 10.1038/s41417-022-00582-y (PMC10191842; doi:10.1038/s41417-022-00582-y)
Supplement: Supplementary file 5 — Supplementary Table S2 [file 41417_2022_582_MOESM5_ESM.xlsx]

## Sheet: chemo_rawdata
Supplementary Table S2 Metadata of glioma patients treated by chemo- or radiotherapy
samples	AQP4	sample_type	additional_pharmaceutical_therapy	OS.time	OS
TCGA-76-4926-01	16.46	Primary Tumor	YES	138	1
TCGA-DU-6405-01	15.86	Primary Tumor	YES	605	1
TCGA-06-0158-01	15.84	Primary Tumor	YES	329	1
TCGA-32-2615-01	15.78	Primary Tumor	YES	485	1
TCGA-E1-A7Z2-01	15.68	Primary Tumor	YES	398	1
TCGA-14-1823-01	15.63	Primary Tumor	YES	543	1
TCGA-DU-7292-01	15.58	Primary Tumor	YES	242	1
TCGA-41-2572-01	15.48	Primary Tumor	YES	406	1
TCGA-FG-A4MW-01	15.42	Primary Tumor	YES	559	1
TCGA-CS-6186-01	15.29	Primary Tumor	YES	538	1
TCGA-DU-5852-01	15.26	Primary Tumor	YES	205	1
TCGA-06-2565-01	15.13	Primary Tumor	YES	506	1
TCGA-12-3653-01	15.05	Primary Tumor	YES	442	1
TCGA-28-5215-01	15.04	Primary Tumor	YES	335	1
TCGA-08-0386-01	15.03	Primary Tumor	YES	548	1
TCGA-06-0168-01	15	Primary Tumor	YES	598	1
TCGA-12-0821-01	14.99	Primary Tumor	YES	323	1
TCGA-27-2519-01	14.98	Primary Tumor	YES	550	1
TCGA-14-1034-01	14.97	Primary Tumor	YES	485	1
TCGA-06-2561-01	14.85	Primary Tumor	YES	537	1
TCGA-76-4931-01	14.85	Primary Tumor	YES	279	1
TCGA-27-2528-01	14.82	Primary Tumor	YES	480	1
TCGA-14-1825-01	14.75	Primary Tumor	YES	232	1
TCGA-HT-7469-01	14.51	Primary Tumor	YES	351	1
TCGA-27-1832-01	14.49	Primary Tumor	YES	300	1
TCGA-06-0141-01	14.45	Primary Tumor	YES	313	1
TCGA-14-0789-01	14.39	Primary Tumor	YES	342	1
TCGA-06-0211-01	14.3	Primary Tumor	YES	360	1
TCGA-06-0190-01	14.27	Primary Tumor	YES	317	1
TCGA-06-5411-01	14.21	Primary Tumor	YES	254	1
TCGA-15-0742-01	14.03	Primary Tumor	YES	419	1
TCGA-19-1787-01	14.03	Primary Tumor	YES	385	1
TCGA-12-0616-01	13.74	Primary Tumor	YES	448	1
TCGA-06-0686-01	13.56	Primary Tumor	YES	432	1
TCGA-41-5651-01	13.49	Primary Tumor	YES	460	1
TCGA-IK-7675-01	13.44	Primary Tumor	YES	578	1
TCGA-12-3650-01	13.37	Primary Tumor	YES	333	1
TCGA-06-0644-01	12.29	Primary Tumor	YES	384	1
TCGA-32-4209-01		Primary Tumor	YES	618	1
TCGA-06-0179-01		Primary Tumor	YES	616	1
TCGA-02-0023-01		Primary Tumor	YES	612	1
TCGA-02-0057-01		Primary Tumor	YES	604	1
TCGA-06-0221-01		Primary Tumor	YES	603	1
TCGA-02-0064-01		Primary Tumor	YES	600	1
TCGA-14-1037-01		Primary Tumor	YES	587	1
TCGA-12-0820-01		Primary Tumor	YES	562	1
TCGA-08-0529-01		Primary Tumor	YES	560	1
TCGA-02-0006-01		Primary Tumor	YES	558	1
TCGA-02-0043-01		Primary Tumor	YES	557	1
TCGA-08-0354-01		Primary Tumor	YES	546	1
TCGA-06-0147-01		Primary Tumor	YES	541	1
TCGA-14-1821-01		Primary Tumor	YES	541	1
TCGA-16-0848-01		Primary Tumor	YES	535	1
TCGA-19-5950-01		Primary Tumor	YES	523	1
TCGA-02-2466-01		Primary Tumor	YES	511	1
TCGA-19-5959-01		Primary Tumor	YES	511	1
TCGA-76-6191-01		Primary Tumor	YES	508	1
TCGA-06-0881-01		Primary Tumor	YES	504	1
TCGA-14-0865-01		Primary Tumor	YES	502	1
TCGA-08-0525-01		Primary Tumor	YES	486	1
TCGA-12-1093-01		Primary Tumor	YES	486	1
TCGA-02-0330-01		Primary Tumor	YES	484	1
TCGA-12-1095-01		Primary Tumor	YES	482	1
TCGA-02-0115-01		Primary Tumor	YES	476	1
TCGA-12-0615-01		Primary Tumor	YES	467	1
TCGA-06-1802-01		Primary Tumor	YES	466	1
TCGA-14-0736-01		Primary Tumor	YES	460	1
TCGA-02-0051-01		Primary Tumor	YES	459	1
TCGA-12-0769-01		Primary Tumor	YES	458	1
TCGA-06-0214-01		Primary Tumor	YES	457	1
TCGA-32-2495-01		Primary Tumor	YES	457	1
TCGA-08-0380-01		Primary Tumor	YES	454	1
TCGA-12-0778-01		Primary Tumor	YES	454	1
TCGA-12-0780-01		Primary Tumor	YES	452	1
TCGA-32-1987-01		Primary Tumor	YES	452	1
TCGA-06-A7TK-01		Primary Tumor	YES	444	1
TCGA-12-1097-01		Primary Tumor	YES	442	1
TCGA-06-0133-01		Primary Tumor	YES	435	1
TCGA-06-0154-01		Primary Tumor	YES	424	1
TCGA-06-0171-01		Primary Tumor	YES	399	1
TCGA-19-1388-01		Primary Tumor	YES	394	1
TCGA-02-2470-01		Primary Tumor	YES	393	1
TCGA-12-3651-01		Primary Tumor	YES	386	1
TCGA-14-1459-01		Primary Tumor	YES	378	1
TCGA-06-0152-01		Primary Tumor	YES	375	1
TCGA-12-1094-01		Primary Tumor	YES	372	1
TCGA-32-2491-01		Primary Tumor	YES	372	1
TCGA-02-0027-01		Primary Tumor	YES	370	1
TCGA-08-0348-01		Primary Tumor	YES	370	1
TCGA-12-0691-01		Primary Tumor	YES	369	1
TCGA-06-0139-01		Primary Tumor	YES	362	1
TCGA-06-1801-01		Primary Tumor	YES	360	1
TCGA-06-0143-01		Primary Tumor	YES	357	1
TCGA-02-0106-01		Primary Tumor	YES	355	1
TCGA-06-0394-01		Primary Tumor	YES	329	1
TCGA-08-0520-01		Primary Tumor	YES	327	1
TCGA-19-1385-01		Primary Tumor	YES	327	1
TCGA-02-0325-01		Primary Tumor	YES	323	1
TCGA-06-0155-01		Primary Tumor	YES	318	1
TCGA-06-0648-01		Primary Tumor	YES	298	1
TCGA-08-0349-01		Primary Tumor	YES	298	1
TCGA-12-0776-01		Primary Tumor	YES	296	1
TCGA-06-0412-01		Primary Tumor	YES	291	1
TCGA-41-2575-01		Primary Tumor	YES	290	1
TCGA-02-0086-01		Primary Tumor	YES	268	1
TCGA-12-0775-01		Primary Tumor	YES	232	1
TCGA-12-0654-01		Primary Tumor	YES	231	1
TCGA-08-0524-01		Primary Tumor	YES	221	1
TCGA-14-1452-01		Primary Tumor	YES	216	1
TCGA-12-1602-01		Primary Tumor	YES	206	1
TCGA-14-1458-01		Primary Tumor	YES	203	1
TCGA-02-0054-01		Primary Tumor	YES	199	1
TCGA-06-6388-01		Primary Tumor	YES	159	1
TCGA-08-0510-01		Primary Tumor	YES	130	1
TCGA-12-1099-01		Primary Tumor	YES	126	1
TCGA-DU-8161-01	16.34	Primary Tumor	YES	722	1
TCGA-FG-5965-01	16.2	Primary Tumor	YES	1120	1
TCGA-DU-6404-01	15.93	Primary Tumor	YES	4068	1
TCGA-27-1834-01	15.89	Primary Tumor	YES	1233	1
TCGA-06-0132-01	15.87	Primary Tumor	YES	771	1
TCGA-FG-A711-01	15.84	Primary Tumor	YES	1481	1
TCGA-HW-8319-01	15.76	Primary Tumor	YES	1209	1
TCGA-06-0743-01	15.72	Primary Tumor	YES	803	1
TCGA-E1-5302-01	15.56	Primary Tumor	YES	1525	1
TCGA-06-0882-01	15.36	Primary Tumor	YES	632	1
TCGA-DU-7300-01	15.34	Primary Tumor	YES	1886	1
TCGA-06-0187-01	15.23	Primary Tumor	YES	828	1
TCGA-06-0138-01	15.15	Primary Tumor	YES	737	1
TCGA-DU-A5TY-01	15.13	Primary Tumor	YES	1033	1
TCGA-TQ-A7RW-01	15.13	Primary Tumor	YES	821	1
TCGA-06-0125-01	15.06	Primary Tumor	YES	1448	1
TCGA-TM-A84L-01	14.88	Primary Tumor	YES	1242	1
TCGA-E1-A7YN-01	14.83	Primary Tumor	YES	727	1
TCGA-DU-6408-01	14.82	Primary Tumor	YES	3470	1
TCGA-CS-4942-01	14.82	Primary Tumor	YES	1335	1
TCGA-DU-6397-01	14.76	Primary Tumor	YES	1401	1
TCGA-DU-6407-01	14.69	Primary Tumor	YES	2875	1
TCGA-E1-5305-01	14.59	Primary Tumor	YES	2433	1
TCGA-27-1835-01	14.52	Primary Tumor	YES	648	1
TCGA-E1-A7YM-01	14.48	Primary Tumor	YES	648	1
TCGA-E1-5303-01	14.45	Primary Tumor	YES	2052	1
TCGA-E1-5319-01	14.4	Primary Tumor	YES	2907	1
TCGA-E1-A7YY-01	14.37	Primary Tumor	YES	4445	1
TCGA-06-0184-01	14.32	Primary Tumor	YES	2126	1
TCGA-12-3652-01	14.32	Primary Tumor	YES	1062	1
TCGA-16-1045-01	14.24	Primary Tumor	YES	883	1
TCGA-DU-A7T8-01	14.19	Primary Tumor	YES	4229	1
TCGA-FG-5963-01	14.18	Primary Tumor	YES	775	1
TCGA-DB-5277-01	14.1	Primary Tumor	YES	1547	1
TCGA-06-0178-01	14.02	Primary Tumor	YES	2681	1
TCGA-DU-7299-01	13.99	Primary Tumor	YES	1339	1
TCGA-DU-7304-01	13.9	Primary Tumor	YES	709	1
TCGA-HT-8013-01	13.88	Primary Tumor	YES	1933	1
TCGA-19-2629-01	13.8	Primary Tumor	YES	737	1
TCGA-DU-6395-01	13.79	Primary Tumor	YES	1491	1
TCGA-E1-5311-01	13.62	Primary Tumor	YES	4084	1
TCGA-12-1597-01	13.53	Primary Tumor	YES	675	1
TCGA-12-0619-01	13.42	Primary Tumor	YES	1062	1
TCGA-DU-7018-01	13.38	Primary Tumor	YES	933	1
TCGA-S9-A6TS-01	13.29	Primary Tumor	YES	1891	1
TCGA-DU-6396-01	13.17	Primary Tumor	YES	2286	1
TCGA-DU-7009-01	12.96	Primary Tumor	YES	4695	1
TCGA-E1-5307-01	12.89	Primary Tumor	YES	1762	1
TCGA-DU-6401-01	12.82	Primary Tumor	YES	2660	1
TCGA-DU-7301-01	12.66	Primary Tumor	YES	788	1
TCGA-DU-6394-01	12.28	Primary Tumor	YES	682	1
TCGA-TQ-A8XE-01	12.21	Primary Tumor	YES	954	1
TCGA-06-0129-01	12.2	Primary Tumor	YES	1024	1
TCGA-E1-5322-01	11.73	Primary Tumor	YES	3978	1
TCGA-E1-5318-01	6.797	Primary Tumor	YES	2379	1
TCGA-08-0344-01		Primary Tumor	YES	3524	1
TCGA-02-0114-01		Primary Tumor	YES	3041	1
TCGA-12-0656-01		Primary Tumor	YES	2883	1
TCGA-02-0028-01		Primary Tumor	YES	2755	1
TCGA-02-0080-01		Primary Tumor	YES	2729	1
TCGA-02-0014-01		Primary Tumor	YES	2512	1
TCGA-06-0409-01		Primary Tumor	YES	2201	1
TCGA-08-0351-01		Primary Tumor	YES	1987	1
TCGA-12-3644-01		Primary Tumor	YES	1818	1
TCGA-08-0517-01		Primary Tumor	YES	1785	1
TCGA-06-0164-01		Primary Tumor	YES	1731	1
TCGA-12-0772-01		Primary Tumor	YES	1638	1
TCGA-02-0116-01		Primary Tumor	YES	1489	1
TCGA-06-0241-01		Primary Tumor	YES	1481	1
TCGA-06-0188-01		Primary Tumor	YES	1356	1
TCGA-12-3646-01		Primary Tumor	YES	1339	1
TCGA-12-0773-01		Primary Tumor	YES	1315	1
TCGA-02-0025-01		Primary Tumor	YES	1300	1
TCGA-06-0879-01		Primary Tumor	YES	1229	1
TCGA-06-0192-01		Primary Tumor	YES	1185	1
TCGA-12-0662-01		Primary Tumor	YES	1161	1
TCGA-08-0245-01		Primary Tumor	YES	1151	1
TCGA-08-0357-01		Primary Tumor	YES	1143	1
TCGA-02-0010-01		Primary Tumor	YES	1077	1
TCGA-76-6662-01		Primary Tumor	YES	1048	1
TCGA-12-1091-01		Primary Tumor	YES	1010	1
TCGA-14-1402-01		Primary Tumor	YES	975	1
TCGA-14-1454-01		Primary Tumor	YES	918	1
TCGA-27-1836-01		Primary Tumor	YES	914	1
TCGA-08-0350-01		Primary Tumor	YES	889	1
TCGA-02-0102-01		Primary Tumor	YES	822	1
TCGA-12-3648-01		Primary Tumor	YES	819	1
TCGA-06-0939-01		Primary Tumor	YES	814	1
TCGA-06-0137-01		Primary Tumor	YES	812	1
TCGA-12-0688-01		Primary Tumor	YES	811	1
TCGA-02-0068-01		Primary Tumor	YES	804	1
TCGA-14-0866-01		Primary Tumor	YES	801	1
TCGA-08-0347-01		Primary Tumor	YES	782	1
TCGA-12-1599-01		Primary Tumor	YES	781	1
TCGA-12-0819-01		Primary Tumor	YES	754	1
TCGA-27-2518-01		Primary Tumor	YES	753	1
TCGA-02-0026-01		Primary Tumor	YES	748	1
TCGA-08-0355-01		Primary Tumor	YES	747	1
TCGA-27-1833-01		Primary Tumor	YES	737	1
TCGA-06-0216-01		Primary Tumor	YES	735	1
TCGA-06-1084-01		Primary Tumor	YES	728	1
TCGA-06-0650-01		Primary Tumor	YES	717	1
TCGA-12-0822-01		Primary Tumor	YES	715	1
TCGA-28-5214-01		Primary Tumor	YES	713	1
TCGA-14-1451-01		Primary Tumor	YES	703	1
TCGA-14-0786-01		Primary Tumor	YES	701	1
TCGA-06-0128-01		Primary Tumor	YES	691	1
TCGA-08-0358-01		Primary Tumor	YES	678	1
TCGA-19-0957-01		Primary Tumor	YES	666	1
TCGA-12-1092-01		Primary Tumor	YES	661	1
TCGA-76-6286-01		Primary Tumor	YES	638	1
TCGA-32-2494-01		Primary Tumor	YES	632	1
TCGA-02-0011-01		Primary Tumor	YES	630	1
TCGA-02-0015-01		Primary Tumor	YES	627	1
TCGA-12-0829-01		Primary Tumor	YES	626	1
TCGA-12-0703-01		Primary Tumor	YES	620	1

## Sheet: radiation_rawdata
samples	AQP4	sample_type	OS.time	radiation_therapy	OS
TCGA-DU-7012-01	17.75	Primary Tumor	199	YES	1
TCGA-14-0790-01	17.03	Primary Tumor	419	YES	1
TCGA-DU-A76K-01	16.52	Primary Tumor	347	YES	1
TCGA-28-5220-01	16.47	Primary Tumor	388	YES	1
TCGA-76-4926-01	16.46	Primary Tumor	138	YES	1
TCGA-HT-A5RC-01	16.38	Primary Tumor	162	YES	1
TCGA-02-0047-01	16.2	Primary Tumor	448	YES	1
TCGA-CS-4941-01	16.08	Primary Tumor	234	YES	1
TCGA-06-0157-01	16.02	Primary Tumor	97	YES	1
TCGA-CS-5397-01	15.99	Primary Tumor	194	YES	1
TCGA-06-0158-01	15.84	Primary Tumor	329	YES	1
TCGA-VM-A8CD-01	15.77	Primary Tumor	240	YES	1
TCGA-28-1747-01	15.73	Primary Tumor	77	YES	1
TCGA-19-2620-01	15.68	Primary Tumor	148	YES	1
TCGA-HW-A5KK-01	15.63	Primary Tumor	388	YES	1
TCGA-DU-7292-01	15.58	Primary Tumor	242	YES	1
TCGA-DU-7010-01	15.48	Primary Tumor	456	YES	1
TCGA-41-2572-01	15.48	Primary Tumor	406	YES	1
TCGA-06-0747-01	15.41	Primary Tumor	82	YES	1
TCGA-06-2567-01	15.33	Primary Tumor	133	YES	1
TCGA-QH-A6CX-01	15.31	Primary Tumor	372	YES	1
TCGA-19-5960-01	15.23	Primary Tumor	455	YES	1
TCGA-DU-8162-01	15.18	Primary Tumor	444	YES	1
TCGA-06-2558-01	15.18	Primary Tumor	380	YES	1
TCGA-DU-7013-01	15.14	Primary Tumor	269	YES	1
TCGA-12-5295-01	15.12	Primary Tumor	454	YES	1
TCGA-12-3653-01	15.05	Primary Tumor	442	YES	1
TCGA-28-5215-01	15.04	Primary Tumor	335	YES	1
TCGA-06-0749-01	15.04	Primary Tumor	82	YES	1
TCGA-12-0821-01	14.99	Primary Tumor	323	YES	1
TCGA-27-1837-01	14.93	Primary Tumor	427	YES	1
TCGA-S9-A7R2-01	14.91	Primary Tumor	316	YES	1
TCGA-VW-A8FI-01	14.87	Primary Tumor	245	YES	1
TCGA-E1-A7YD-01	14.86	Primary Tumor	435	YES	1
TCGA-27-1830-01	14.86	Primary Tumor	154	YES	1
TCGA-76-4931-01	14.85	Primary Tumor	279	YES	1
TCGA-41-3915-01	14.84	Primary Tumor	360	YES	1
TCGA-14-1825-01	14.75	Primary Tumor	232	YES	1
TCGA-DU-A7TD-01	14.7	Primary Tumor	228	YES	1
TCGA-HT-7469-01	14.51	Primary Tumor	351	YES	1
TCGA-28-5207-01	14.51	Primary Tumor	343	YES	1
TCGA-27-1832-01	14.49	Primary Tumor	300	YES	1
TCGA-06-0141-01	14.45	Primary Tumor	313	YES	1
TCGA-06-0745-01	14.42	Primary Tumor	239	YES	1
TCGA-06-0156-01	14.41	Primary Tumor	178	YES	1
TCGA-14-0789-01	14.39	Primary Tumor	342	YES	1
TCGA-06-0238-01	14.33	Primary Tumor	405	YES	1
TCGA-06-5412-01	14.33	Primary Tumor	138	YES	1
TCGA-DU-6402-01	14.32	Primary Tumor	214	YES	1
TCGA-06-0211-01	14.3	Primary Tumor	360	YES	1
TCGA-DU-7006-01	14.3	Primary Tumor	349	YES	1
TCGA-06-0190-01	14.27	Primary Tumor	317	YES	1
TCGA-06-0646-01	14.26	Primary Tumor	175	YES	1
TCGA-06-5411-01	14.21	Primary Tumor	254	YES	1
TCGA-32-2616-01	14.18	Primary Tumor	224	YES	1
TCGA-15-0742-01	14.03	Primary Tumor	419	YES	1
TCGA-19-1787-01	14.03	Primary Tumor	385	YES	1
TCGA-DU-6403-01	14.01	Primary Tumor	354	YES	1
TCGA-06-0174-01	13.95	Primary Tumor	98	YES	1
TCGA-12-0618-01	13.93	Primary Tumor	395	YES	1
TCGA-E1-A7YK-01	13.9	Primary Tumor	378	YES	1
TCGA-76-4925-01	13.84	Primary Tumor	146	YES	1
TCGA-28-5204-01	13.83	Primary Tumor	454	YES	1
TCGA-12-5299-01	13.75	Primary Tumor	98	YES	1
TCGA-12-0616-01	13.74	Primary Tumor	448	YES	1
TCGA-06-0686-01	13.56	Primary Tumor	432	YES	1
TCGA-41-5651-01	13.49	Primary Tumor	460	YES	1
TCGA-06-2562-01	13.48	Primary Tumor	382	YES	1
TCGA-27-2524-01	13.41	Primary Tumor	231	YES	1
TCGA-12-3650-01	13.37	Primary Tumor	333	YES	1
TCGA-DB-A64W-01	13.36	Primary Tumor	438	YES	1
TCGA-06-5408-01	13.11	Primary Tumor	357	YES	1
TCGA-06-0210-01	13.07	Primary Tumor	225	YES	1
TCGA-06-2559-01	12.75	Primary Tumor	150	YES	1
TCGA-06-0644-01	12.29	Primary Tumor	384	YES	1
TCGA-76-4928-01	12.26	Primary Tumor	94	YES	1
TCGA-02-0055-01	11.46	Primary Tumor	76	YES	1
TCGA-S9-A7IS-01	11.03	Primary Tumor	241	YES	1
TCGA-06-0130-01	10.6	Primary Tumor	394	YES	1
TCGA-E1-A7YS-01	9.907	Primary Tumor	466	YES	1
TCGA-28-5218-01	8.8	Primary Tumor	157	YES	1
TCGA-06-1802-01		Primary Tumor	466	YES	1
TCGA-06-1806-01		Primary Tumor	466	YES	1
TCGA-14-0736-01		Primary Tumor	460	YES	1
TCGA-02-0051-01		Primary Tumor	459	YES	1
TCGA-12-0769-01		Primary Tumor	458	YES	1
TCGA-32-2495-01		Primary Tumor	457	YES	1
TCGA-08-0380-01		Primary Tumor	454	YES	1
TCGA-12-0778-01		Primary Tumor	454	YES	1
TCGA-12-0780-01		Primary Tumor	452	YES	1
TCGA-32-1987-01		Primary Tumor	452	YES	1
TCGA-12-1600-01		Primary Tumor	448	YES	1
TCGA-06-A7TK-01		Primary Tumor	444	YES	1
TCGA-12-1097-01		Primary Tumor	442	YES	1
TCGA-02-0422-01		Primary Tumor	441	YES	1
TCGA-02-0271-01		Primary Tumor	440	YES	1
TCGA-27-2527-01		Primary Tumor	438	YES	1
TCGA-06-0133-01		Primary Tumor	435	YES	1
TCGA-19-0963-01		Primary Tumor	434	YES	1
TCGA-02-0289-01		Primary Tumor	432	YES	1
TCGA-02-0034-01		Primary Tumor	430	YES	1
TCGA-19-5958-01		Primary Tumor	428	YES	1
TCGA-16-1056-01		Primary Tumor	426	YES	1
TCGA-08-0390-01		Primary Tumor	425	YES	1
TCGA-16-1063-01		Primary Tumor	425	YES	1
TCGA-06-0154-01		Primary Tumor	424	YES	1
TCGA-02-0285-01		Primary Tumor	422	YES	1
TCGA-26-1439-01		Primary Tumor	422	YES	1
TCGA-06-0237-01		Primary Tumor	415	YES	1
TCGA-15-1449-01		Primary Tumor	404	YES	1
TCGA-06-0171-01		Primary Tumor	399	YES	1
TCGA-19-1388-01		Primary Tumor	394	YES	1
TCGA-02-2470-01		Primary Tumor	393	YES	1
TCGA-12-3651-01		Primary Tumor	386	YES	1
TCGA-32-1986-01		Primary Tumor	386	YES	1
TCGA-02-0052-01		Primary Tumor	383	YES	1
TCGA-32-4211-01		Primary Tumor	383	YES	1
TCGA-14-1459-01		Primary Tumor	378	YES	1
TCGA-02-0339-01		Primary Tumor	377	YES	1
TCGA-06-0152-01		Primary Tumor	375	YES	1
TCGA-02-0317-01		Primary Tumor	372	YES	1
TCGA-08-0375-01		Primary Tumor	372	YES	1
TCGA-12-1094-01		Primary Tumor	372	YES	1
TCGA-32-2491-01		Primary Tumor	372	YES	1
TCGA-02-0027-01		Primary Tumor	370	YES	1
TCGA-08-0348-01		Primary Tumor	370	YES	1
TCGA-12-0691-01		Primary Tumor	369	YES	1
TCGA-19-5954-01		Primary Tumor	368	YES	1
TCGA-14-0740-01		Primary Tumor	364	YES	1
TCGA-06-0139-01		Primary Tumor	362	YES	1
TCGA-06-1801-01		Primary Tumor	360	YES	1
TCGA-02-0001-01		Primary Tumor	358	YES	1
TCGA-06-0143-01		Primary Tumor	357	YES	1
TCGA-02-0106-01		Primary Tumor	355	YES	1
TCGA-27-1838-01		Primary Tumor	350	YES	1
TCGA-06-0167-01		Primary Tumor	347	YES	1
TCGA-76-6280-01		Primary Tumor	346	YES	1
TCGA-02-0440-01		Primary Tumor	345	YES	1
TCGA-08-0514-01		Primary Tumor	337	YES	1
TCGA-32-4719-01		Primary Tumor	330	YES	1
TCGA-06-0394-01		Primary Tumor	329	YES	1
TCGA-02-0269-01		Primary Tumor	327	YES	1
TCGA-08-0520-01		Primary Tumor	327	YES	1
TCGA-19-1385-01		Primary Tumor	327	YES	1
TCGA-02-0038-01		Primary Tumor	326	YES	1
TCGA-06-0165-01		Primary Tumor	324	YES	1
TCGA-02-0325-01		Primary Tumor	323	YES	1
TCGA-02-0009-01		Primary Tumor	322	YES	1
TCGA-02-0338-01		Primary Tumor	322	YES	1
TCGA-02-0430-01		Primary Tumor	321	YES	1
TCGA-02-0039-01		Primary Tumor	320	YES	1
TCGA-06-0155-01		Primary Tumor	318	YES	1
TCGA-12-0620-01		Primary Tumor	318	YES	1
TCGA-16-1055-01		Primary Tumor	313	YES	1
TCGA-02-0074-01		Primary Tumor	310	YES	1
TCGA-06-0148-01		Primary Tumor	307	YES	1
TCGA-02-0321-01		Primary Tumor	301	YES	1
TCGA-06-0648-01		Primary Tumor	298	YES	1
TCGA-08-0349-01		Primary Tumor	298	YES	1
TCGA-12-0776-01		Primary Tumor	296	YES	1
TCGA-02-0059-01		Primary Tumor	291	YES	1
TCGA-06-0412-01		Primary Tumor	291	YES	1
TCGA-41-2575-01		Primary Tumor	290	YES	1
TCGA-06-0159-01		Primary Tumor	287	YES	1
TCGA-26-1799-01		Primary Tumor	285	YES	1
TCGA-02-0446-01		Primary Tumor	282	YES	1
TCGA-16-1060-01		Primary Tumor	278	YES	1
TCGA-19-1386-01		Primary Tumor	276	YES	1
TCGA-06-0397-01		Primary Tumor	274	YES	1
TCGA-12-0828-01		Primary Tumor	272	YES	1
TCGA-02-0086-01		Primary Tumor	268	YES	1
TCGA-06-0149-01		Primary Tumor	262	YES	1
TCGA-06-0208-01		Primary Tumor	256	YES	1
TCGA-08-0346-01		Primary Tumor	256	YES	1
TCGA-08-0353-01		Primary Tumor	256	YES	1
TCGA-02-0058-01		Primary Tumor	254	YES	1
TCGA-19-5951-01		Primary Tumor	244	YES	1
TCGA-02-0324-01		Primary Tumor	235	YES	1
TCGA-06-0206-01		Primary Tumor	233	YES	1
TCGA-06-0209-01		Primary Tumor	232	YES	1
TCGA-12-0775-01		Primary Tumor	232	YES	1
TCGA-12-0654-01		Primary Tumor	231	YES	1
TCGA-12-1090-01		Primary Tumor	231	YES	1
TCGA-08-0531-01		Primary Tumor	230	YES	1
TCGA-06-0195-01		Primary Tumor	225	YES	1
TCGA-02-0326-01		Primary Tumor	223	YES	1
TCGA-08-0524-01		Primary Tumor	221	YES	1
TCGA-14-1452-01		Primary Tumor	216	YES	1
TCGA-19-2631-01		Primary Tumor	213	YES	1
TCGA-02-0046-01		Primary Tumor	209	YES	1
TCGA-06-1086-01		Primary Tumor	208	YES	1
TCGA-12-1602-01		Primary Tumor	206	YES	1
TCGA-14-1458-01		Primary Tumor	203	YES	1
TCGA-19-5947-01		Primary Tumor	202	YES	1
TCGA-02-0054-01		Primary Tumor	199	YES	1
TCGA-14-0783-01		Primary Tumor	189	YES	1
TCGA-02-0060-01		Primary Tumor	183	YES	1
TCGA-06-2566-01		Primary Tumor	182	YES	1
TCGA-12-1089-01		Primary Tumor	177	YES	1
TCGA-02-0071-01		Primary Tumor	167	YES	1
TCGA-28-6450-01		Primary Tumor	165	YES	1
TCGA-06-6390-01		Primary Tumor	164	YES	1
TCGA-06-6388-01		Primary Tumor	159	YES	1
TCGA-19-1790-01		Primary Tumor	154	YES	1
TCGA-76-6657-01		Primary Tumor	153	YES	1
TCGA-76-6656-01		Primary Tumor	147	YES	1
TCGA-08-0521-01		Primary Tumor	146	YES	1
TCGA-02-0003-01		Primary Tumor	144	YES	1
TCGA-06-0194-01		Primary Tumor	142	YES	1
TCGA-19-1389-01		Primary Tumor	141	YES	1
TCGA-41-3393-01		Primary Tumor	135	YES	1
TCGA-02-0333-01		Primary Tumor	133	YES	1
TCGA-08-0510-01		Primary Tumor	130	YES	1
TCGA-08-0246-01		Primary Tumor	127	YES	1
TCGA-12-1099-01		Primary Tumor	126	YES	1
TCGA-06-1087-01		Primary Tumor	123	YES	1
TCGA-02-0281-01		Primary Tumor	121	YES	1
TCGA-06-0127-01		Primary Tumor	121	YES	1
TCGA-12-1098-01		Primary Tumor	121	YES	1
TCGA-02-0037-01		Primary Tumor	110	YES	1
TCGA-02-0099-01		Primary Tumor	106	YES	1
TCGA-74-6573-01		Primary Tumor	105	YES	1
TCGA-06-0162-01		Primary Tumor	104	YES	1
TCGA-08-0359-01		Primary Tumor	103	YES	1
TCGA-02-0456-01		Primary Tumor	102	YES	1
TCGA-06-0169-01		Primary Tumor	100	YES	1
TCGA-76-6192-01		Primary Tumor	100	YES	1
TCGA-19-1789-01		Primary Tumor	99	YES	1
TCGA-02-0048-01		Primary Tumor	98	YES	1
TCGA-06-A6S0-01		Primary Tumor	95	YES	1
TCGA-02-0033-01		Primary Tumor	86	YES	1
TCGA-76-6193-01		Primary Tumor	82	YES	1
TCGA-06-A6S1-01		Primary Tumor	78	YES	1
TCGA-12-5301-01		Primary Tumor	62	YES	1
TCGA-08-0345-01		Primary Tumor	53	YES	1
TCGA-28-1755-01		Primary Tumor	47	YES	1
TCGA-14-1794-01		Primary Tumor	30	YES	1
TCGA-14-1043-01		Primary Tumor	24	YES	1
TCGA-CS-5395-01	17.44	Primary Tumor	639	YES	1
TCGA-DU-8161-01	16.34	Primary Tumor	722	YES	1
TCGA-27-1831-01	16.2	Primary Tumor	505	YES	1
TCGA-DB-A64O-01	16.14	Primary Tumor	775	YES	1
TCGA-E1-A7YL-01	15.94	Primary Tumor	492	YES	1
TCGA-DU-6404-01	15.93	Primary Tumor	4068	YES	1
TCGA-14-2554-01	15.92	Primary Tumor	532	YES	1
TCGA-27-1834-01	15.89	Primary Tumor	1233	YES	1
TCGA-06-0132-01	15.87	Primary Tumor	771	YES	1
TCGA-DU-6405-01	15.86	Primary Tumor	605	YES	1
TCGA-32-2615-01	15.78	Primary Tumor	485	YES	1
TCGA-HW-8319-01	15.76	Primary Tumor	1209	YES	1
TCGA-06-0743-01	15.72	Primary Tumor	803	YES	1
TCGA-14-1823-01	15.63	Primary Tumor	543	YES	1
TCGA-E1-A7Z6-01	15.62	Primary Tumor	984	YES	1
TCGA-HT-7470-01	15.6	Primary Tumor	1220	YES	1
TCGA-E1-5302-01	15.56	Primary Tumor	1525	YES	1
TCGA-FG-A4MW-01	15.42	Primary Tumor	559	YES	1
TCGA-06-0882-01	15.36	Primary Tumor	632	YES	1
TCGA-CS-6186-01	15.29	Primary Tumor	538	YES	1
TCGA-06-0187-01	15.23	Primary Tumor	828	YES	1
TCGA-DU-A7TI-01	15.18	Primary Tumor	1183	YES	1
TCGA-06-0138-01	15.15	Primary Tumor	737	YES	1
TCGA-DU-A5TY-01	15.13	Primary Tumor	1033	YES	1
TCGA-TQ-A7RW-01	15.13	Primary Tumor	821	YES	1
TCGA-06-2565-01	15.13	Primary Tumor	506	YES	1
TCGA-15-1444-01	15.06	Primary Tumor	1537	YES	1
TCGA-06-0125-01	15.06	Primary Tumor	1448	YES	1
TCGA-08-0386-01	15.03	Primary Tumor	548	YES	1
TCGA-DU-6406-01	15.02	Primary Tumor	512	YES	1
TCGA-32-1970-01	15.02	Primary Tumor	468	YES	1
TCGA-06-0168-01	15	Primary Tumor	598	YES	1
TCGA-S9-A6U0-01	14.98	Primary Tumor	742	YES	1
TCGA-DH-A7UT-01	14.97	Primary Tumor	531	YES	1
TCGA-14-1034-01	14.97	Primary Tumor	485	YES	1
TCGA-TM-A84O-01	14.9	Primary Tumor	1011	YES	1
TCGA-E1-A7YE-01	14.85	Primary Tumor	886	YES	1
TCGA-06-2561-01	14.85	Primary Tumor	537	YES	1
TCGA-76-4932-01	14.84	Primary Tumor	1458	YES	1
TCGA-E1-A7YN-01	14.83	Primary Tumor	727	YES	1
TCGA-DU-6408-01	14.82	Primary Tumor	3470	YES	1
TCGA-CS-4942-01	14.82	Primary Tumor	1335	YES	1
TCGA-FG-6692-01	14.82	Primary Tumor	561	YES	1
TCGA-27-2528-01	14.82	Primary Tumor	480	YES	1
TCGA-E1-A7YW-01	14.8	Primary Tumor	1120	YES	1
TCGA-HT-8018-01	14.77	Primary Tumor	1152	YES	1
TCGA-DU-6397-01	14.76	Primary Tumor	1401	YES	1
TCGA-E1-A7YQ-01	14.7	Primary Tumor	1578	YES	1
TCGA-DU-6407-01	14.69	Primary Tumor	2875	YES	1
TCGA-E1-A7YJ-01	14.65	Primary Tumor	592	YES	1
TCGA-S9-A7IX-01	14.61	Primary Tumor	819	YES	1
TCGA-E1-5305-01	14.59	Primary Tumor	2433	YES	1
TCGA-E1-A7Z3-01	14.55	Primary Tumor	2235	YES	1
TCGA-27-1835-01	14.52	Primary Tumor	648	YES	1
TCGA-S9-A7R1-01	14.5	Primary Tumor	5166	YES	1
TCGA-E1-A7YM-01	14.48	Primary Tumor	648	YES	1
TCGA-E1-5303-01	14.45	Primary Tumor	2052	YES	1
TCGA-DU-A76R-01	14.41	Primary Tumor	648	YES	1
TCGA-28-5208-01	14.39	Primary Tumor	544	YES	1
TCGA-E1-A7YY-01	14.37	Primary Tumor	4445	YES	1
TCGA-06-0184-01	14.32	Primary Tumor	2126	YES	1
TCGA-12-3652-01	14.32	Primary Tumor	1062	YES	1
TCGA-16-1045-01	14.24	Primary Tumor	883	YES	1
TCGA-DU-7011-01	14.23	Primary Tumor	3200	YES	1
TCGA-DU-A7T8-01	14.19	Primary Tumor	4229	YES	1
TCGA-FG-5963-01	14.18	Primary Tumor	775	YES	1
TCGA-02-2486-01	14.18	Primary Tumor	618	YES	1
TCGA-E1-A7YH-01	14.11	Primary Tumor	2835	YES	1
TCGA-DB-5277-01	14.1	Primary Tumor	1547	YES	1
TCGA-06-0178-01	14.02	Primary Tumor	2681	YES	1
TCGA-DU-7299-01	13.99	Primary Tumor	1339	YES	1
TCGA-E1-A7Z4-01	13.97	Primary Tumor	4412	YES	1
TCGA-DU-7304-01	13.9	Primary Tumor	709	YES	1
TCGA-HT-8013-01	13.88	Primary Tumor	1933	YES	1
TCGA-19-2629-01	13.8	Primary Tumor	737	YES	1
TCGA-DU-6395-01	13.79	Primary Tumor	1491	YES	1
TCGA-DU-7298-01	13.68	Primary Tumor	576	YES	1
TCGA-E1-A7YV-01	13.64	Primary Tumor	987	YES	1
TCGA-E1-5311-01	13.62	Primary Tumor	4084	YES	1
TCGA-12-1597-01	13.53	Primary Tumor	675	YES	1
TCGA-DU-7014-01	13.48	Primary Tumor	3571	YES	1
TCGA-DU-6399-01	13.45	Primary Tumor	2000	YES	1
TCGA-IK-7675-01	13.44	Primary Tumor	578	YES	1
TCGA-HT-A61C-01	13.44	Primary Tumor	537	YES	1
TCGA-06-0744-01	13.43	Primary Tumor	1426	YES	1
TCGA-12-0619-01	13.42	Primary Tumor	1062	YES	1
TCGA-DH-5140-01	13.35	Primary Tumor	607	YES	1
TCGA-S9-A6TS-01	13.29	Primary Tumor	1891	YES	1
TCGA-DU-6396-01	13.17	Primary Tumor	2286	YES	1
TCGA-27-2523-01	13.02	Primary Tumor	489	YES	1
TCGA-DU-7009-01	12.96	Primary Tumor	4695	YES	1
TCGA-E1-5307-01	12.89	Primary Tumor	1762	YES	1
TCGA-DU-6401-01	12.82	Primary Tumor	2660	YES	1
TCGA-HW-A5KJ-01	12.73	Primary Tumor	962	YES	1
TCGA-DU-7301-01	12.66	Primary Tumor	788	YES	1
TCGA-DU-6394-01	12.28	Primary Tumor	682	YES	1
TCGA-06-0129-01	12.2	Primary Tumor	1024	YES	1
TCGA-DU-A76L-01	12.18	Primary Tumor	814	YES	1
TCGA-DU-6393-01	11.53	Primary Tumor	1585	YES	1
TCGA-E1-5304-01	11.37	Primary Tumor	1251	YES	1
TCGA-S9-A7R8-01	10.08	Primary Tumor	961	YES	1
TCGA-14-0871-01	9.722	Primary Tumor	880	YES	1
TCGA-E1-5318-01	6.797	Primary Tumor	2379	YES	1
TCGA-12-1088-01		Primary Tumor	3881	YES	1
TCGA-08-0344-01		Primary Tumor	3524	YES	1
TCGA-02-0114-01		Primary Tumor	3041	YES	1
TCGA-12-0656-01		Primary Tumor	2883	YES	1
TCGA-12-0818-01		Primary Tumor	2791	YES	1
TCGA-02-0028-01		Primary Tumor	2755	YES	1
TCGA-02-0080-01		Primary Tumor	2729	YES	1
TCGA-02-0016-01		Primary Tumor	2648	YES	1
TCGA-02-0014-01		Primary Tumor	2512	YES	1
TCGA-02-0021-01		Primary Tumor	2362	YES	1
TCGA-06-0409-01		Primary Tumor	2201	YES	1
TCGA-08-0351-01		Primary Tumor	1987	YES	1
TCGA-02-0104-01		Primary Tumor	1977	YES	1
TCGA-12-3644-01		Primary Tumor	1818	YES	1
TCGA-08-0517-01		Primary Tumor	1785	YES	1
TCGA-06-0164-01		Primary Tumor	1731	YES	1
TCGA-12-0772-01		Primary Tumor	1638	YES	1
TCGA-02-0024-01		Primary Tumor	1615	YES	1
TCGA-02-0085-01		Primary Tumor	1561	YES	1
TCGA-02-0116-01		Primary Tumor	1489	YES	1
TCGA-06-0241-01		Primary Tumor	1481	YES	1
TCGA-02-0432-01		Primary Tumor	1433	YES	1
TCGA-06-0151-01		Primary Tumor	1417	YES	1
TCGA-06-0188-01		Primary Tumor	1356	YES	1
TCGA-12-3646-01		Primary Tumor	1339	YES	1
TCGA-12-0773-01		Primary Tumor	1315	YES	1
TCGA-02-0025-01		Primary Tumor	1300	YES	1
TCGA-08-0512-01		Primary Tumor	1282	YES	1
TCGA-06-0879-01		Primary Tumor	1229	YES	1
TCGA-06-0192-01		Primary Tumor	1185	YES	1
TCGA-12-0827-01		Primary Tumor	1179	YES	1
TCGA-12-0662-01		Primary Tumor	1161	YES	1
TCGA-08-0245-01		Primary Tumor	1151	YES	1
TCGA-08-0357-01		Primary Tumor	1143	YES	1
TCGA-02-0010-01		Primary Tumor	1077	YES	1
TCGA-06-0414-01		Primary Tumor	1068	YES	1
TCGA-12-1091-01		Primary Tumor	1010	YES	1
TCGA-14-1402-01		Primary Tumor	975	YES	1
TCGA-08-0356-01		Primary Tumor	946	YES	1
TCGA-14-1454-01		Primary Tumor	918	YES	1
TCGA-27-1836-01		Primary Tumor	914	YES	1
TCGA-08-0350-01		Primary Tumor	889	YES	1
TCGA-12-0826-01		Primary Tumor	845	YES	1
TCGA-02-0079-01		Primary Tumor	829	YES	1
TCGA-02-0102-01		Primary Tumor	822	YES	1
TCGA-12-3648-01		Primary Tumor	819	YES	1
TCGA-06-1800-01		Primary Tumor	815	YES	1
TCGA-06-0939-01		Primary Tumor	814	YES	1
TCGA-06-0137-01		Primary Tumor	812	YES	1
TCGA-12-0688-01		Primary Tumor	811	YES	1
TCGA-02-0068-01		Primary Tumor	804	YES	1
TCGA-14-0866-01		Primary Tumor	801	YES	1
TCGA-12-0670-01		Primary Tumor	790	YES	1
TCGA-02-0332-01		Primary Tumor	782	YES	1
TCGA-08-0347-01		Primary Tumor	782	YES	1
TCGA-12-1599-01		Primary Tumor	781	YES	1
TCGA-02-0337-01		Primary Tumor	764	YES	1
TCGA-12-0819-01		Primary Tumor	754	YES	1
TCGA-27-2518-01		Primary Tumor	753	YES	1
TCGA-02-0026-01		Primary Tumor	748	YES	1
TCGA-08-0355-01		Primary Tumor	747	YES	1
TCGA-27-1833-01		Primary Tumor	737	YES	1
TCGA-06-0216-01		Primary Tumor	735	YES	1
TCGA-06-1084-01		Primary Tumor	728	YES	1
TCGA-06-0650-01		Primary Tumor	717	YES	1
TCGA-12-0822-01		Primary Tumor	715	YES	1
TCGA-28-5214-01		Primary Tumor	713	YES	1
TCGA-02-0007-01		Primary Tumor	705	YES	1
TCGA-02-0111-01		Primary Tumor	705	YES	1
TCGA-14-0786-01		Primary Tumor	701	YES	1
TCGA-02-0083-01		Primary Tumor	691	YES	1
TCGA-06-0128-01		Primary Tumor	691	YES	1
TCGA-08-0244-01		Primary Tumor	690	YES	1
TCGA-19-5956-01		Primary Tumor	684	YES	1
TCGA-08-0358-01		Primary Tumor	678	YES	1
TCGA-19-0957-01		Primary Tumor	666	YES	1
TCGA-12-1092-01		Primary Tumor	661	YES	1
TCGA-16-1062-01		Primary Tumor	646	YES	1
TCGA-32-1973-01		Primary Tumor	641	YES	1
TCGA-76-6286-01		Primary Tumor	638	YES	1
TCGA-02-0075-01		Primary Tumor	634	YES	1
TCGA-32-2494-01		Primary Tumor	632	YES	1
TCGA-02-0011-01		Primary Tumor	630	YES	1
TCGA-02-0015-01		Primary Tumor	627	YES	1
TCGA-12-0829-01		Primary Tumor	626	YES	1
TCGA-RR-A6KC-01		Primary Tumor	625	YES	1
TCGA-06-0240-01		Primary Tumor	621	YES	1
TCGA-06-0124-01		Primary Tumor	620	YES	1
TCGA-12-0703-01		Primary Tumor	620	YES	1
TCGA-06-0179-01		Primary Tumor	616	YES	1
TCGA-02-0023-01		Primary Tumor	612	YES	1
TCGA-06-0146-01		Primary Tumor	611	YES	1
TCGA-02-0057-01		Primary Tumor	604	YES	1
TCGA-06-0221-01		Primary Tumor	603	YES	1
TCGA-02-0064-01		Primary Tumor	600	YES	1
TCGA-08-0516-01		Primary Tumor	596	YES	1
TCGA-06-0150-01		Primary Tumor	592	YES	1
TCGA-08-0518-01		Primary Tumor	588	YES	1
TCGA-14-1037-01		Primary Tumor	587	YES	1
TCGA-19-5952-01		Primary Tumor	575	YES	1
TCGA-12-0820-01		Primary Tumor	562	YES	1
TCGA-08-0529-01		Primary Tumor	560	YES	1
TCGA-02-0006-01		Primary Tumor	558	YES	1
TCGA-02-0043-01		Primary Tumor	557	YES	1
TCGA-08-0354-01		Primary Tumor	546	YES	1
TCGA-06-0147-01		Primary Tumor	541	YES	1
TCGA-14-1821-01		Primary Tumor	541	YES	1
TCGA-02-0266-01		Primary Tumor	539	YES	1
TCGA-02-0107-01		Primary Tumor	537	YES	1
TCGA-16-0848-01		Primary Tumor	535	YES	1
TCGA-19-5950-01		Primary Tumor	523	YES	1
TCGA-76-6282-01		Primary Tumor	519	YES	1
TCGA-02-0089-01		Primary Tumor	516	YES	1
TCGA-02-0260-01		Primary Tumor	515	YES	1
TCGA-32-1991-01		Primary Tumor	515	YES	1
TCGA-02-2466-01		Primary Tumor	511	YES	1
TCGA-19-5959-01		Primary Tumor	511	YES	1
TCGA-76-6191-01		Primary Tumor	508	YES	1
TCGA-06-0881-01		Primary Tumor	504	YES	1
TCGA-02-0258-01		Primary Tumor	503	YES	1
TCGA-14-0865-01		Primary Tumor	502	YES	1
TCGA-16-0850-01		Primary Tumor	498	YES	1
TCGA-02-0451-01		Primary Tumor	493	YES	1
TCGA-08-0525-01		Primary Tumor	486	YES	1
TCGA-12-1093-01		Primary Tumor	486	YES	1
TCGA-02-0290-01		Primary Tumor	485	YES	1
TCGA-02-0330-01		Primary Tumor	484	YES	1
TCGA-12-1095-01		Primary Tumor	482	YES	1
TCGA-02-0115-01		Primary Tumor	476	YES	1
TCGA-12-1598-01		Primary Tumor	476	YES	1
TCGA-06-0189-01		Primary Tumor	469	YES	1
TCGA-08-0389-01		Primary Tumor	467	YES	1
TCGA-12-0615-01		Primary Tumor	467	YES	1
