# Supplementary material for: Single-cell RNA sequencing reveals changes in glioma-associated macrophage polarization and cellular states of malignant gliomas with high AQP4 expression
Source: Cancer Gene Ther. 2023 Jan 4;30(5):716–26. doi: 10.1038/s41417-022-00582-y (PMC10191842; doi:10.1038/s41417-022-00582-y)
Supplement: Supplementary file 6 — Supplementary Table S3 [file 41417_2022_582_MOESM6_ESM.xlsx]

## Sheet: Sheet1
Supplementary Table S3 Results of t-test for AQP4 expression levels of glioma patients treated by radio- and chemotherapy
Statistics of radiotherapy group
		Levene's Test for Equality of Variances		t-test for Equality of Means
		F	Sig.	t	df	Sig. (2-tailed)	Mean Difference	Std. Error Difference	95% Confidence Interval of the Difference
									Lower	Upper
AQP4 Expression level	Equal variances assumed	0.0677804	0.794891	0.653884	182	0.514012	0.142348	0.217697	-0.287186	0.571882
	Equal variances not assumed			0.65172	169.676	0.515464	0.142348	0.218419	-0.288821	0.573518
Statistics of chemotherapy group
		Levene's Test for Equality of Variances		t-test for Equality of Means
		F	Sig.	t	df	Sig. (2-tailed)	Mean Difference	Std. Error Difference	95% Confidence Interval of the Difference
									Lower	Upper
AQP4 Expression level	Equal variances assumed	3.40245	0.0683528	2.04164	91	0.0440828	0.548509	0.268661	0.0148463	1.08217
	Equal variances not assumed			2.24481	88.1455	0.027283	0.548509	0.244345	0.0629355	1.03408
