# Supplementary material for: Single-cell RNA sequencing reveals changes in glioma-associated macrophage polarization and cellular states of malignant gliomas with high AQP4 expression
Source: Cancer Gene Ther. 2023 Jan 4;30(5):716–26. doi: 10.1038/s41417-022-00582-y (PMC10191842; doi:10.1038/s41417-022-00582-y)
Supplement: Supplementary file 7 — Supplementary Table S4 [file 41417_2022_582_MOESM7_ESM.xlsx]

## Sheet: Sheet1
Supplementary Table S4 Differentially expressed genes upregulated in each sample
p_val	avg_logFC	pct.1	pct.2	p_val_adj	cluster	gene
0	1.10318	0.794	0.443	0	Sample21	APP
1.67243e-279	0.904228	0.386	0.095	5.69144e-275	Sample21	FTH1P10
4.27258e-268	0.803523	0.992	0.694	1.454e-263	Sample21	SPP1
7.12359e-266	1.38922	0.494	0.17	2.42423e-261	Sample21	AC004540.2
8.35639e-236	0.380771	0.107	0.007	2.84376e-231	Sample21	SPHKAP
8.81679e-234	0.890807	1	0.994	3.00044e-229	Sample21	MT-RNR1
5.85591e-233	0.533553	0.194	0.028	1.99282e-228	Sample21	IGKC
5.22497e-221	1.44819	0.777	0.449	1.77811e-216	Sample21	OLIG1
1.94578e-205	0.598184	0.995	0.831	6.62169e-201	Sample21	GAPDH
2.28838e-191	0.807221	0.278	0.068	7.78758e-187	Sample21	BMI1
8.9595e-191	0.378829	0.999	0.957	3.04901e-186	Sample21	FTL
1.03068e-187	0.646717	0.998	0.908	3.50752e-183	Sample21	FTH1
9.888e-184	0.397569	0.669	0.314	3.36499e-179	Sample21	CCL4
1.17365e-179	0.756657	0.929	0.589	3.99405e-175	Sample21	PLP1
1.43366e-178	0.786115	0.351	0.108	4.8789e-174	Sample21	CALCRL
2.81197e-177	1.20991	0.41	0.145	9.56942e-173	Sample21	CNDP1
9.29771e-170	0.606621	0.437	0.153	3.1641e-165	Sample21	SRGN
2.16632e-161	0.992734	0.41	0.15	7.37219e-157	Sample21	KLK6
6.1023e-159	0.562532	0.439	0.159	2.07668e-154	Sample21	TYROBP
8.91686e-158	0.808122	0.873	0.779	3.0345e-153	Sample21	SON
9.9755e-157	0.752318	0.531	0.237	3.39476e-152	Sample21	SHTN1
3.99469e-151	0.51357	0.365	0.12	1.35943e-146	Sample21	RGS1
7.34901e-151	-0.712196	0.898	0.951	2.50094e-146	Sample21	RPL31
1.20761e-150	-0.667791	0.921	0.958	4.1096e-146	Sample21	MT-ND1
3.04054e-149	-1.23354	0.03	0.381	1.03473e-144	Sample21	CD99
3.30114e-148	0.963551	0.456	0.186	1.12341e-143	Sample21	MAL
1.40311e-146	0.837449	0.451	0.178	4.77493e-142	Sample21	RAPGEF5
5.08439e-144	0.732102	0.524	0.22	1.73027e-139	Sample21	ERMN
1.54071e-141	0.914233	0.34	0.116	5.2432e-137	Sample21	NPPA
1.50003e-140	-1.08066	0.041	0.383	5.10477e-136	Sample21	RBP1
6.92323e-140	0.857077	0.487	0.212	2.35605e-135	Sample21	RNASE1
1.26397e-139	0.616555	0.805	0.676	4.30142e-135	Sample21	SOD1
1.51035e-137	0.433029	0.172	0.036	5.13986e-133	Sample21	FTH1P20
1.0823e-135	0.873175	0.701	0.481	3.68317e-131	Sample21	ENO2
1.0711e-131	0.954732	0.754	0.529	3.64507e-127	Sample21	CNP
1.37182e-130	0.860795	0.543	0.266	4.66845e-126	Sample21	SELENOP
5.11329e-130	0.578143	0.847	0.639	1.7401e-125	Sample21	DST
2.3291e-127	0.896377	0.284	0.093	7.92615e-123	Sample21	MEG3
6.01252e-125	-0.543053	0.965	0.978	2.04612e-120	Sample21	MT-ND2
2.5327e-124	0.883882	0.361	0.143	8.61902e-120	Sample21	MOG
7.52892e-124	0.763217	0.426	0.195	2.56217e-119	Sample21	NCAM2
3.93662e-123	0.537556	0.995	0.975	1.33967e-118	Sample21	H3F3B
5.26078e-123	0.62294	0.447	0.184	1.7903e-118	Sample21	EDIL3
2.78221e-122	1.20368	0.538	0.296	9.46815e-118	Sample21	PTGDS
1.59097e-120	-0.923071	0.38	0.675	5.41423e-116	Sample21	RPS27L
4.38037e-118	-1.37742	0.211	0.514	1.49068e-113	Sample21	HSPB1
6.51003e-118	0.788349	0.479	0.221	2.21543e-113	Sample21	PPP1R14A
1.84092e-117	0.612391	0.208	0.057	6.26482e-113	Sample21	LRRK2
2.13989e-115	0.572605	0.179	0.044	7.28227e-111	Sample21	TFPI
1.69567e-114	0.697154	0.654	0.419	5.77053e-110	Sample21	HLA-B
2.65312e-114	0.504564	0.992	0.916	9.02884e-110	Sample21	B2M
2.62607e-112	0.282993	0.117	0.02	8.93678e-108	Sample21	IGHG3
2.37177e-108	0.575351	0.402	0.174	8.07137e-104	Sample21	PTPRD
3.65701e-108	0.450562	0.209	0.061	1.24452e-103	Sample21	GAPDHP1
5.42212e-108	0.799493	0.418	0.188	1.8452e-103	Sample21	MAG
6.3217e-107	-0.653584	0.911	0.951	2.15134e-102	Sample21	RPLP2
6.13707e-104	0.391246	0.371	0.154	2.08851e-99	Sample21	CCL3
6.14346e-103	0.488347	0.899	0.76	2.09068e-98	Sample21	PSAP
9.43747e-103	0.768688	0.327	0.135	3.21166e-98	Sample21	VWA1
9.6311e-103	0.732476	0.305	0.117	3.27756e-98	Sample21	SERPINI1
1.27572e-102	0.674133	0.533	0.287	4.34141e-98	Sample21	UGT8
4.06254e-102	0.734603	0.343	0.145	1.38252e-97	Sample21	CNTN2
4.50969e-102	0.97257	0.8	0.608	1.53469e-97	Sample21	CRYAB
7.58851e-101	-0.581273	0.381	0.683	2.58244e-96	Sample21	NDUFS5
3.24916e-100	0.768352	0.446	0.218	1.10572e-95	Sample21	ANLN
2.21745e-99	0.670771	0.307	0.118	7.54621e-95	Sample21	CNTNAP4
9.14246e-99	0.828175	0.543	0.33	3.11127e-94	Sample21	APLP1
1.72174e-97	0.530682	0.943	0.864	5.85924e-93	Sample21	GPM6B
1.88048e-97	-0.978172	0.035	0.298	6.39948e-93	Sample21	FABP7
1.18608e-96	0.946805	0.469	0.259	4.03634e-92	Sample21	OLIG2
5.88471e-96	0.82018	0.717	0.599	2.00263e-91	Sample21	TTC3
3.96063e-95	-0.775191	0.366	0.64	1.34784e-90	Sample21	RPL41
5.36814e-94	0.471654	0.224	0.075	1.82683e-89	Sample21	RTN3P1
9.53991e-94	0.621566	0.461	0.224	3.24653e-89	Sample21	TF
3.47256e-92	0.495462	0.32	0.129	1.18175e-87	Sample21	PLIN2
1.5435e-91	-0.702684	0.13	0.413	5.2527e-87	Sample21	SNHG8
4.38503e-91	0.519351	0.506	0.271	1.49227e-86	Sample21	STMN4
7.26434e-90	-0.650119	0.003	0.236	2.47213e-85	Sample21	RPS4Y1
8.93337e-90	0.792001	0.513	0.289	3.04011e-85	Sample21	MBP
2.06785e-89	0.659623	0.708	0.553	7.0371e-85	Sample21	C4orf48
3.9042e-89	-0.504026	0.979	0.985	1.32864e-84	Sample21	RPS27
6.26903e-89	-0.490098	0.786	0.882	2.13341e-84	Sample21	RPL14
1.87197e-88	-1.21348	0.008	0.241	6.37051e-84	Sample21	AQP4
5.38665e-88	-1.37717	0.001	0.23	1.83313e-83	Sample21	NNAT
2.03455e-87	0.656249	0.576	0.386	6.92379e-83	Sample21	NRXN2
5.40384e-87	0.312864	0.135	0.032	1.83898e-82	Sample21	CD52
8.94107e-87	0.896796	0.469	0.277	3.04273e-82	Sample21	BNIP3
1.29371e-86	-1.02668	0.158	0.433	4.40261e-82	Sample21	GFAP
1.40983e-86	-0.53013	0.771	0.873	4.79779e-82	Sample21	RPS18
3.97329e-86	0.625973	0.356	0.162	1.35215e-81	Sample21	LHPP
4.03696e-86	0.684747	0.295	0.126	1.37382e-81	Sample21	CNTN1
4.85003e-86	0.580296	0.447	0.236	1.65051e-81	Sample21	GPRC5B
3.94299e-85	-0.770918	0.002	0.225	1.34184e-80	Sample21	MGST1
1.51001e-84	0.641803	0.301	0.123	5.1387e-80	Sample21	GJB1
1.88374e-83	-0.495993	0.546	0.763	6.41055e-79	Sample21	RPL29
5.54081e-83	0.566949	0.528	0.314	1.88559e-78	Sample21	DHRS7
1.34096e-82	-0.501444	0.79	0.884	4.56341e-78	Sample21	RPL36
1.94286e-82	0.414512	0.239	0.086	6.61174e-78	Sample21	IER3
2.46729e-82	-0.797259	0.045	0.281	8.39642e-78	Sample21	CDKN1A
8.2678e-82	0.601888	0.413	0.205	2.81362e-77	Sample21	CLDN11
3.81559e-80	0.500748	0.276	0.113	1.29848e-75	Sample21	MAPK8IP1
6.89471e-80	-0.495085	0.848	0.915	2.34634e-75	Sample21	RPL27A
3.11957e-79	0.308654	0.105	0.022	1.06162e-74	Sample21	BNIP3P1
8.07665e-79	0.353628	0.144	0.039	2.74856e-74	Sample21	FTH1P2
1.16999e-78	0.546501	0.443	0.25	3.98159e-74	Sample21	HSP90AB3P
1.21651e-78	-0.632324	0.754	0.878	4.13992e-74	Sample21	RPS26
2.66733e-78	0.52585	0.419	0.228	9.07718e-74	Sample21	ARL8A
3.70662e-78	-0.478795	0.803	0.899	1.2614e-73	Sample21	RPLP0
3.89861e-77	-1.00034	0.105	0.342	1.32674e-72	Sample21	IFITM3
4.29088e-77	-0.574648	0.539	0.754	1.46023e-72	Sample21	RPS7
9.91811e-77	0.393331	0.168	0.051	3.37523e-72	Sample21	LINC00320
1.00241e-76	0.566208	0.297	0.131	3.4113e-72	Sample21	PACS2
5.46304e-76	0.63717	0.418	0.228	1.85913e-71	Sample21	SEPT8
1.31118e-75	0.602605	0.266	0.111	4.46207e-71	Sample21	CDK18
2.56574e-75	0.299035	0.996	0.987	8.73148e-71	Sample21	ACTB
3.80103e-75	-0.587852	0.734	0.84	1.29353e-70	Sample21	RPL39
3.83751e-75	0.309219	0.993	0.956	1.30594e-70	Sample21	CALM1
4.87035e-75	-0.520344	0.927	0.959	1.65743e-70	Sample21	RPS19
3.68139e-74	0.341941	0.361	0.167	1.25281e-69	Sample21	C1QB
6.97851e-74	0.669145	0.397	0.211	2.37486e-69	Sample21	ELOVL1
8.61145e-74	0.474675	0.215	0.079	2.93056e-69	Sample21	TMEM151A
1.77048e-73	0.617751	0.259	0.109	6.02511e-69	Sample21	THSD7A
2.5876e-73	0.591858	0.42	0.23	8.80587e-69	Sample21	SCD
2.63699e-73	0.552715	0.377	0.181	8.97395e-69	Sample21	TMEM144
3.04944e-73	-0.596308	0.06	0.289	1.03776e-68	Sample21	CNRIP1
9.66634e-73	0.499939	0.225	0.085	3.28955e-68	Sample21	TMEM63A
4.14046e-72	0.415379	0.87	0.814	1.40904e-67	Sample21	HNRNPA2B1
4.81292e-72	0.52517	0.312	0.144	1.63789e-67	Sample21	ANK3
6.46559e-72	-1.11341	0.094	0.323	2.20031e-67	Sample21	HES1
1.53468e-71	0.304862	0.355	0.164	5.22267e-67	Sample21	XIST
3.97405e-71	0.667266	0.662	0.521	1.35241e-66	Sample21	BTG1
1.27204e-70	-0.655728	0	0.189	4.32889e-66	Sample21	LMO3
1.34438e-70	0.528019	0.357	0.17	4.57505e-66	Sample21	ENPP2
1.58246e-70	0.521198	0.225	0.088	5.38526e-66	Sample21	INPP5F
1.81119e-70	0.610044	0.473	0.304	6.16367e-66	Sample21	IFNAR1
3.09409e-70	0.561685	0.524	0.336	1.05295e-65	Sample21	NPC2
6.78735e-70	-1.4964	0.004	0.194	2.3098e-65	Sample21	STMN2
9.86052e-70	0.87389	0.495	0.338	3.35563e-65	Sample21	PMP22
3.65854e-69	0.461929	0.282	0.126	1.24504e-64	Sample21	MIF
6.06326e-69	0.549392	0.324	0.149	2.06339e-64	Sample21	MOBP
1.29318e-68	0.551183	0.385	0.205	4.40081e-64	Sample21	MBNL2
1.33078e-68	-1.19359	0.15	0.361	4.52877e-64	Sample21	S100A10
1.83594e-68	-0.52528	0.822	0.895	6.24789e-64	Sample21	RPS3A
3.22326e-68	-0.497368	0.306	0.56	1.09691e-63	Sample21	SNRPG
6.18831e-68	0.377165	0.832	0.753	2.10594e-63	Sample21	RTN3
2.51973e-67	-0.599421	0.997	0.998	8.5749e-63	Sample21	MALAT1
8.57186e-67	0.302477	0.965	0.927	2.91709e-62	Sample21	SEPT7
4.26485e-66	0.553212	0.537	0.365	1.45137e-61	Sample21	MAPT
2.86719e-65	-0.47828	0.528	0.741	9.75732e-61	Sample21	ATP5MG
4.07808e-65	-0.666158	0.001	0.177	1.38781e-60	Sample21	LUZP2
6.47256e-65	-0.651557	0.034	0.228	2.20268e-60	Sample21	MNS1
7.35065e-65	0.484021	0.319	0.149	2.5015e-60	Sample21	SPOCK3
2.86595e-64	0.262785	0.107	0.027	9.7531e-60	Sample21	ARRDC2
4.55352e-64	-0.773672	0.042	0.239	1.54961e-59	Sample21	AGT
5.4152e-64	-0.55656	0.071	0.284	1.84285e-59	Sample21	GMNN
6.41038e-64	-0.696688	0.001	0.174	2.18152e-59	Sample21	ATP1A2
6.82708e-64	-0.525153	0.012	0.194	2.32332e-59	Sample21	YBX3
8.41861e-64	0.327804	0.149	0.047	2.86494e-59	Sample21	FTH1P11
2.10492e-63	0.512996	0.379	0.197	7.16326e-59	Sample21	SEPT4
5.50767e-63	-0.443792	0.341	0.593	1.87432e-58	Sample21	RPL10A
1.14486e-62	-0.436708	0.346	0.59	3.89607e-58	Sample21	TMA7
1.20128e-62	-0.463659	0.86	0.915	4.08809e-58	Sample21	RPS27A
2.58881e-62	-0.638664	0.027	0.212	8.80998e-58	Sample21	EMP3
3.81913e-62	-0.518559	0.022	0.207	1.29969e-57	Sample21	AL450405.1
5.34643e-62	-0.976631	0.091	0.303	1.81944e-57	Sample21	CENPF
5.54726e-62	-1.04599	0.05	0.242	1.88779e-57	Sample21	MT1E
7.43501e-62	-0.393305	0.604	0.792	2.53021e-57	Sample21	LDHB
1.02807e-61	-0.661997	0.13	0.343	3.49863e-57	Sample21	NES
1.50739e-61	0.704876	0.308	0.155	5.12981e-57	Sample21	NSG2
2.3069e-61	-0.64195	0.018	0.196	7.8506e-57	Sample21	PLEKHA4
3.51608e-61	0.498751	0.277	0.131	1.19656e-56	Sample21	PRUNE2
6.04705e-61	-0.374809	0.893	0.935	2.05787e-56	Sample21	RPL15
1.1054e-60	-0.50429	0.166	0.394	3.76178e-56	Sample21	GNL3
1.47078e-60	0.532169	0.5	0.326	5.00521e-56	Sample21	ARHGAP21
2.05741e-60	-0.387802	0.826	0.898	7.00157e-56	Sample21	RPL35A
3.14851e-60	-0.989417	0.175	0.374	1.07147e-55	Sample21	MT-ND6
3.33024e-60	-0.763412	0.057	0.249	1.13331e-55	Sample21	GNG4
3.69759e-60	0.458319	0.63	0.469	1.25833e-55	Sample21	ALCAM
4.69969e-60	0.547115	0.263	0.12	1.59935e-55	Sample21	SLC31A2
8.19656e-60	0.46242	0.79	0.681	2.78937e-55	Sample21	DPYSL2
1.20448e-59	-0.521803	0.006	0.174	4.09897e-55	Sample21	CSRP2
1.37281e-59	0.338999	0.77	0.558	4.6718e-55	Sample21	ITM2B
1.73544e-59	-0.425835	0.445	0.669	5.90587e-55	Sample21	RPSA
3.50678e-59	0.346649	0.13	0.04	1.19339e-54	Sample21	HLA-F
3.95869e-59	0.441592	0.321	0.161	1.34718e-54	Sample21	BEST1
5.65318e-59	0.466691	0.263	0.122	1.92383e-54	Sample21	ELMO1
5.95833e-59	0.516358	0.36	0.195	2.02768e-54	Sample21	RASSF2
1.10847e-58	0.508943	0.634	0.483	3.77224e-54	Sample21	TCF12
2.43415e-58	0.18205	0.995	0.979	8.28366e-54	Sample21	HSP90AA1
2.77339e-58	-0.716351	0.107	0.31	9.43811e-54	Sample21	TIMP1
3.0621e-58	0.553387	0.522	0.363	1.04206e-53	Sample21	LAMP2
4.39766e-58	-0.399855	0.988	0.979	1.49657e-53	Sample21	MT-CYB
5.86184e-58	0.363341	0.814	0.711	1.99484e-53	Sample21	DYNC1I2
8.6959e-58	-0.569322	0.007	0.171	2.9593e-53	Sample21	PDPN
9.48969e-58	0.500723	0.505	0.338	3.22944e-53	Sample21	KIF5C
1.0259e-57	-0.544011	0.022	0.196	3.49125e-53	Sample21	FNBP1L
1.60023e-57	-1.32242	0.048	0.228	5.44576e-53	Sample21	IGFBP7
2.67273e-57	-0.473261	0.001	0.16	9.09557e-53	Sample21	EIF1AY
3.14878e-57	-0.494614	0.312	0.537	1.07156e-52	Sample21	POLR2L
3.89541e-57	-0.385089	0.421	0.665	1.32565e-52	Sample21	HSPE1
5.72292e-57	0.479069	0.465	0.291	1.94757e-52	Sample21	FMNL2
6.95648e-57	-0.394814	0.355	0.601	2.36736e-52	Sample21	ATRX
9.16961e-57	0.523099	0.235	0.105	3.12051e-52	Sample21	P4HA1
9.60474e-57	-0.443816	0.657	0.818	3.26859e-52	Sample21	GNAS
3.3269e-56	0.569938	0.5	0.347	1.13218e-51	Sample21	HLA-C
3.8699e-56	0.436124	0.294	0.147	1.31696e-51	Sample21	GRIA4
5.66728e-56	0.30636	0.161	0.057	1.92863e-51	Sample21	ALOX5AP
9.80921e-56	0.618276	0.52	0.379	3.33817e-51	Sample21	EEA1
2.06487e-55	-0.374023	0.841	0.906	7.02697e-51	Sample21	RPL6
2.92769e-55	-0.494392	0.013	0.174	9.96322e-51	Sample21	CXXC4
4.4651e-55	0.515949	0.299	0.151	1.51952e-50	Sample21	TPPP
4.61301e-55	0.420676	0.161	0.058	1.56986e-50	Sample21	NEUROD1
7.23587e-55	-0.504501	0.019	0.185	2.46244e-50	Sample21	CCDC181
9.2005e-55	-0.657129	0.005	0.16	3.13102e-50	Sample21	SPAG1
1.02857e-54	0.363072	0.885	0.833	3.50032e-50	Sample21	RTN4
1.10971e-54	0.451163	0.311	0.164	3.77647e-50	Sample21	TM9SF2
1.33027e-54	-2.07625	0.001	0.153	4.52705e-50	Sample21	CHI3L1
1.75217e-54	-0.970025	0.014	0.174	5.9628e-50	Sample21	CTGF
2.84076e-54	0.504195	0.358	0.198	9.6674e-50	Sample21	SGK1
2.86929e-54	0.592707	0.249	0.117	9.76447e-50	Sample21	LGI4
4.50422e-54	-0.434191	0.184	0.408	1.53283e-49	Sample21	RBM3
7.29525e-54	-0.562282	0.16	0.364	2.48265e-49	Sample21	TAGLN2
7.88688e-54	-0.39915	0.806	0.893	2.68399e-49	Sample21	RPS28
9.24827e-54	-0.480579	0.954	0.957	3.14728e-49	Sample21	TMSB4X
1.13541e-53	-0.512885	0.37	0.588	3.86392e-49	Sample21	H2AFZ
1.64152e-53	-0.57015	0.403	0.604	5.58627e-49	Sample21	HMGN2
1.86347e-53	-0.594859	0.894	0.929	6.34158e-49	Sample21	PABPC1
2.38284e-53	0.512141	0.35	0.202	8.10904e-49	Sample21	LTN1
1.33025e-52	0.414132	0.18	0.071	4.52696e-48	Sample21	NKX6-2
4.25117e-52	0.446601	0.367	0.209	1.44671e-47	Sample21	PSEN1
5.11656e-52	0.286106	0.143	0.05	1.74122e-47	Sample21	AC243829.4
5.95878e-52	0.467305	0.376	0.215	2.02783e-47	Sample21	FAM107B
1.00833e-51	-0.443265	0.068	0.252	3.43145e-47	Sample21	ZC2HC1A
1.09853e-51	-0.353211	0.814	0.883	3.73841e-47	Sample21	RPS8
1.1421e-51	-0.504256	0.015	0.169	3.88666e-47	Sample21	KIF9
1.27965e-51	-0.420541	0.153	0.36	4.35476e-47	Sample21	NSRP1
1.95781e-51	-0.59728	0.774	0.84	6.66262e-47	Sample21	RPS21
2.55577e-51	0.597432	0.401	0.243	8.69755e-47	Sample21	MYLK
3.0487e-51	-0.485034	0.124	0.32	1.0375e-46	Sample21	ANP32E
3.82003e-51	0.408894	0.204	0.089	1.29999e-46	Sample21	MORC3
4.81468e-51	-0.98398	0.019	0.171	1.63848e-46	Sample21	CAPS
5.93049e-51	-0.807499	0	0.141	2.01821e-46	Sample21	C9orf24
6.25805e-51	-0.926026	0.073	0.241	2.12968e-46	Sample21	ANXA1
8.13907e-51	-0.472983	0.021	0.176	2.76981e-46	Sample21	CDO1
1.87698e-50	-0.458607	0.001	0.143	6.38757e-46	Sample21	RARRES2
2.42665e-50	0.426365	0.267	0.13	8.25813e-46	Sample21	PLCL1
2.9485e-50	0.424037	0.505	0.338	1.0034e-45	Sample21	CLDND1
3.34983e-50	0.423033	0.236	0.111	1.13998e-45	Sample21	HBEGF
1.18263e-49	0.39167	0.539	0.371	4.02461e-45	Sample21	RNF13
1.99048e-49	-0.657404	0.027	0.181	6.77382e-45	Sample21	CYR61
2.75723e-49	-0.38111	0.996	0.987	9.38315e-45	Sample21	MT-ATP6
2.83369e-49	-0.721244	0.824	0.841	9.64334e-45	Sample21	TMSB10
2.97207e-49	-0.607697	0.013	0.159	1.01143e-44	Sample21	CCDC173
3.63628e-49	-0.569646	0.253	0.453	1.23746e-44	Sample21	FXYD6
3.70286e-49	-0.446506	0.016	0.164	1.26012e-44	Sample21	TSTD1
5.02667e-49	0.723722	0.382	0.235	1.71062e-44	Sample21	CA2
5.17493e-49	0.509672	0.248	0.118	1.76108e-44	Sample21	HAPLN2
6.27431e-49	-0.380106	0.359	0.58	2.13521e-44	Sample21	RAN
6.66814e-49	0.508825	0.445	0.299	2.26924e-44	Sample21	NDUFS7
7.94237e-49	-0.611579	0.007	0.148	2.70287e-44	Sample21	GJA1
1.14582e-48	0.471999	0.384	0.239	3.89932e-44	Sample21	MTCO1P12
1.14998e-48	0.220685	0.922	0.823	3.91348e-44	Sample21	STMN1
1.261e-48	0.445776	0.615	0.507	4.29132e-44	Sample21	SYT11
2.25562e-48	-0.414744	0.697	0.821	7.67609e-44	Sample21	RPL7
8.03129e-48	-0.368569	0.868	0.91	2.73313e-43	Sample21	RPS14
1.036e-47	0.481678	0.596	0.481	3.52562e-43	Sample21	SH3BGRL3
1.57934e-47	-0.431196	0	0.133	5.37464e-43	Sample21	FOXG1
1.84108e-47	0.724728	0.541	0.434	6.26538e-43	Sample21	ETV1
1.89298e-47	0.414409	0.237	0.111	6.44201e-43	Sample21	PEX5L
1.94897e-47	-0.457244	0.164	0.359	6.63254e-43	Sample21	PRDX6
2.4019e-47	0.558992	0.567	0.435	8.17389e-43	Sample21	WSB1
2.57945e-47	0.283008	0.123	0.041	8.77813e-43	Sample21	HHATL
2.63795e-47	0.281165	0.932	0.889	8.97721e-43	Sample21	EIF1
3.38864e-47	0.406709	0.348	0.2	1.15319e-42	Sample21	GNAI1
3.60235e-47	-0.502392	0.122	0.306	1.22592e-42	Sample21	LINC01158
5.60346e-47	-0.426093	0.171	0.369	1.90691e-42	Sample21	SEPT11
5.96412e-47	0.44264	0.543	0.397	2.02965e-42	Sample21	DYNC1H1
8.34529e-47	0.438297	0.269	0.137	2.83998e-42	Sample21	SPTLC2
1.0749e-46	0.46368	0.513	0.37	3.65799e-42	Sample21	EPN2
1.29078e-46	0.490588	0.299	0.161	4.39265e-42	Sample21	PIP4K2A
1.32997e-46	-0.799283	0.141	0.319	4.52601e-42	Sample21	CETN2
1.34155e-46	0.498205	0.342	0.199	4.56543e-42	Sample21	AIF1L
2.00434e-46	0.497094	0.364	0.227	6.82098e-42	Sample21	GTF2I
3.97177e-46	0.241431	0.215	0.096	1.35163e-41	Sample21	CXCL8
4.23167e-46	-0.301828	0.287	0.515	1.44008e-41	Sample21	SPCS1
6.9303e-46	-0.393895	0.001	0.13	2.35845e-41	Sample21	PDLIM4
1.8424e-45	0.347635	0.774	0.69	6.26986e-41	Sample21	KTN1
2.13083e-45	0.464468	0.24	0.12	7.25142e-41	Sample21	NAV1
2.94758e-45	0.389133	0.211	0.097	1.00309e-40	Sample21	FA2H
3.14419e-45	-0.379058	0.887	0.911	1.07e-40	Sample21	RPL34
3.28983e-45	-0.398769	0.014	0.152	1.11956e-40	Sample21	GOLGA8B
4.67097e-45	-0.554209	0.075	0.239	1.58958e-40	Sample21	TMSB15A
5.59919e-45	0.274114	0.579	0.384	1.90546e-40	Sample21	APOD
1.61347e-44	-0.391812	0.695	0.81	5.49081e-40	Sample21	RPS25
1.91234e-44	-0.347838	0.279	0.493	6.50788e-40	Sample21	SPARCL1
6.39933e-44	-0.388774	0.258	0.465	2.17775e-39	Sample21	PDCD5
7.61959e-44	-0.362213	0.762	0.856	2.59302e-39	Sample21	COX6C
1.16608e-43	-0.431479	0.21	0.404	3.9683e-39	Sample21	CALD1
1.37095e-43	-0.512515	0.009	0.139	4.66548e-39	Sample21	SPA17
1.64256e-43	0.354802	0.184	0.08	5.58981e-39	Sample21	TMEM125
2.18817e-43	-0.433848	0.006	0.134	7.44657e-39	Sample21	C21orf62
2.26259e-43	0.425288	0.247	0.124	7.69981e-39	Sample21	SYNJ2
3.02493e-43	0.491346	0.518	0.386	1.02941e-38	Sample21	ANKRD12
3.05103e-43	0.562353	0.582	0.479	1.0383e-38	Sample21	PIK3R1
6.42999e-43	0.534841	0.503	0.366	2.18819e-38	Sample21	TTLL7
1.31557e-42	-0.45589	0.168	0.351	4.47701e-38	Sample21	METRN
1.66515e-42	0.575499	0.531	0.422	5.66668e-38	Sample21	PRNP
2.22712e-42	0.321617	0.152	0.061	7.5791e-38	Sample21	LRRTM3
2.253e-42	-0.326987	0.47	0.673	7.66717e-38	Sample21	UQCRH
2.67336e-42	0.459956	0.491	0.352	9.0977e-38	Sample21	SECISBP2L
2.71542e-42	-0.393898	0.027	0.166	9.24086e-38	Sample21	HMGN5
2.90724e-42	-0.45801	0.109	0.278	9.89364e-38	Sample21	ZMAT3
3.3408e-42	0.432096	0.387	0.232	1.13691e-37	Sample21	TUBB4A
3.41227e-42	0.396004	0.233	0.114	1.16123e-37	Sample21	KCNK1
3.47859e-42	0.355776	0.201	0.093	1.1838e-37	Sample21	ATAD1
6.17459e-42	-0.338311	0.022	0.158	2.10128e-37	Sample21	CMBL
8.12969e-42	0.440184	0.302	0.172	2.76661e-37	Sample21	PLIN3
8.42373e-42	-0.331582	0.242	0.442	2.86668e-37	Sample21	HMGN3
9.09819e-42	-0.32915	0.395	0.602	3.0962e-37	Sample21	ATP5MC3
1.18614e-41	-0.560138	0.062	0.213	4.03655e-37	Sample21	CEBPD
1.64987e-41	0.262441	0.863	0.788	5.61466e-37	Sample21	TMBIM6
2.25874e-41	-0.335579	0.001	0.119	7.68672e-37	Sample21	TUSC3
2.98502e-41	-0.365613	0.22	0.414	1.01583e-36	Sample21	EIF5A
3.38069e-41	0.355357	0.213	0.102	1.15048e-36	Sample21	NCKAP5
3.47907e-41	-0.381899	0.042	0.184	1.18396e-36	Sample21	TCTEX1D2
3.90362e-41	0.301167	0.186	0.082	1.32844e-36	Sample21	CD14
3.97656e-41	0.468722	0.276	0.152	1.35326e-36	Sample21	SLC48A1
4.43761e-41	-0.298696	0.455	0.664	1.51016e-36	Sample21	EIF5B
5.70792e-41	-0.41753	0.293	0.487	1.94246e-36	Sample21	NME1
8.03253e-41	0.399811	0.608	0.52	2.73355e-36	Sample21	TROVE2
8.52823e-41	-0.320024	0.332	0.553	2.90224e-36	Sample21	SELENOK
9.21736e-41	0.499296	0.468	0.348	3.13676e-36	Sample21	USP16
9.97971e-41	0.478204	0.282	0.158	3.39619e-36	Sample21	EFHD1
1.00726e-40	0.481863	0.238	0.126	3.42781e-36	Sample21	RPS6KA2
1.26672e-40	0.371795	0.168	0.073	4.31076e-36	Sample21	GBP2
1.90996e-40	-0.351848	0.109	0.28	6.49978e-36	Sample21	LSM4
2.1415e-40	-0.356331	0.174	0.358	7.28774e-36	Sample21	C8orf33
2.21732e-40	-0.531701	0.085	0.239	7.54578e-36	Sample21	RNF19A
2.84624e-40	-0.319912	0.619	0.781	9.68604e-36	Sample21	RPS9
3.17591e-40	-0.365795	0.058	0.206	1.08079e-35	Sample21	ALDH7A1
3.18953e-40	-0.379781	0.34	0.537	1.08543e-35	Sample21	COX7B
3.86504e-40	0.728802	0.725	0.7	1.31531e-35	Sample21	PTPRZ1
4.56163e-40	0.594568	0.5	0.381	1.55237e-35	Sample21	GLUL
6.51328e-40	0.463718	0.919	0.792	2.21653e-35	Sample21	FOS
6.67346e-40	-0.4397	0.033	0.167	2.27105e-35	Sample21	PKIB
7.37778e-40	0.203683	0.998	0.962	2.51073e-35	Sample21	TUBA1A
8.27825e-40	0.315642	0.153	0.064	2.81717e-35	Sample21	AATK
1.02994e-39	0.500184	0.26	0.148	3.505e-35	Sample21	JAM2
1.23509e-39	-0.411388	0.147	0.321	4.20313e-35	Sample21	ARF4
1.71754e-39	-0.443852	0.004	0.12	5.84494e-35	Sample21	BEX5
2.72007e-39	0.435842	0.495	0.369	9.25666e-35	Sample21	PTMAP5
2.75479e-39	-0.280445	0.289	0.505	9.37484e-35	Sample21	PTMS
2.97955e-39	0.391002	0.346	0.205	1.01397e-34	Sample21	AMER2
3.29225e-39	-0.296005	0.78	0.868	1.12039e-34	Sample21	RPL27
3.51716e-39	-0.317681	0.286	0.493	1.19692e-34	Sample21	C12orf57
3.5667e-39	0.406067	0.3	0.167	1.21378e-34	Sample21	MAP7
3.57398e-39	-0.349737	0.042	0.182	1.21626e-34	Sample21	CLIC1
3.76078e-39	0.376395	0.325	0.19	1.27983e-34	Sample21	CMTM5
4.27416e-39	-0.329395	0.109	0.275	1.45454e-34	Sample21	EI24
6.07132e-39	0.387914	0.297	0.171	2.06613e-34	Sample21	SLC25A29
6.67196e-39	-0.322472	0.022	0.149	2.27053e-34	Sample21	RASSF8-AS1
7.73548e-39	-0.344876	0.335	0.53	2.63246e-34	Sample21	GNG5
8.32989e-39	0.583115	0.37	0.247	2.83474e-34	Sample21	BCAS1
1.17505e-38	-0.466164	0.274	0.47	3.99882e-34	Sample21	COX17
1.21914e-38	0.488469	0.379	0.247	4.14886e-34	Sample21	SORT1
1.56532e-38	-0.404303	0.212	0.394	5.32693e-34	Sample21	PPP1CB
1.57203e-38	-0.540281	0.005	0.118	5.34978e-34	Sample21	C1orf194
1.61353e-38	-0.315859	0.343	0.55	5.49099e-34	Sample21	EEF1B2
1.89057e-38	0.431715	0.396	0.272	6.4338e-34	Sample21	MORF4L1P1
2.00645e-38	0.440379	0.471	0.353	6.82814e-34	Sample21	TMEM106B
2.32408e-38	-0.363295	0.214	0.402	7.90908e-34	Sample21	PON2
2.57246e-38	-0.404678	0.065	0.209	8.75433e-34	Sample21	S100A16
3.3418e-38	-0.457047	0.042	0.177	1.13725e-33	Sample21	IQCG
3.95345e-38	-0.455654	0.048	0.187	1.3454e-33	Sample21	CCDC80
5.31561e-38	-0.310913	0.071	0.221	1.80896e-33	Sample21	SMIM4
8.23269e-38	0.474739	0.405	0.277	2.80167e-33	Sample21	KIF1A
8.30714e-38	-0.315012	0	0.107	2.827e-33	Sample21	DDX3Y
8.46376e-38	0.366451	0.552	0.42	2.8803e-33	Sample21	HIPK2
9.58081e-38	-0.354245	0.03	0.157	3.26045e-33	Sample21	TRIM36
1.2643e-37	0.339398	0.173	0.079	4.30255e-33	Sample21	C18orf32
1.60801e-37	-0.577556	0.001	0.108	5.47222e-33	Sample21	CA3
1.94439e-37	-0.368786	0.035	0.165	6.61697e-33	Sample21	PLEKHA5
3.14946e-37	-0.327293	0.161	0.338	1.07179e-32	Sample21	LAPTM4A
3.79402e-37	-0.307412	0.222	0.413	1.29114e-32	Sample21	RPL7L1
4.61831e-37	0.392425	0.338	0.209	1.57166e-32	Sample21	FSCN1
4.70422e-37	0.439685	0.257	0.143	1.60089e-32	Sample21	APC2
4.81288e-37	0.321898	0.201	0.096	1.63787e-32	Sample21	FCER1G
5.48674e-37	0.385758	0.328	0.194	1.86719e-32	Sample21	SLAIN1
7.08773e-37	0.2761	0.123	0.047	2.41202e-32	Sample21	PRCD
8.04307e-37	0.406122	0.284	0.164	2.73714e-32	Sample21	TSPO
9.15241e-37	0.433354	0.586	0.5	3.11466e-32	Sample21	PEA15
9.73517e-37	-0.485432	0.015	0.13	3.31297e-32	Sample21	PIFO
9.84252e-37	0.437488	0.267	0.152	3.34951e-32	Sample21	KIF13B
1.07813e-36	-0.269599	0.405	0.613	3.66898e-32	Sample21	SSB
1.2636e-36	-0.405897	0.001	0.106	4.30014e-32	Sample21	C5orf49
1.53606e-36	-0.354238	0.055	0.193	5.22736e-32	Sample21	PRRX1
1.6791e-36	-0.339893	0.005	0.113	5.71414e-32	Sample21	EMP2
1.71392e-36	0.335736	0.186	0.089	5.83263e-32	Sample21	ATP11A
1.81639e-36	-0.420538	0.919	0.934	6.18136e-32	Sample21	RPL37
2.04112e-36	-0.684172	0.319	0.481	6.94615e-32	Sample21	MT3
3.98641e-36	-0.420472	0.109	0.268	1.35662e-31	Sample21	ATP1B2
4.30184e-36	-0.658765	0.349	0.515	1.46396e-31	Sample21	S100A6
4.4881e-36	-0.518157	0.161	0.319	1.52735e-31	Sample21	SLC1A3
5.68258e-36	-0.39649	0.029	0.15	1.93384e-31	Sample21	CENPV
6.7472e-36	-0.382224	0.127	0.286	2.29614e-31	Sample21	ASCC3
6.76088e-36	-0.291384	0.168	0.347	2.30079e-31	Sample21	BCAP29
7.31014e-36	-0.328044	0.003	0.107	2.48771e-31	Sample21	IL13RA2
8.41621e-36	-0.363134	0.041	0.167	2.86412e-31	Sample21	GNG12
8.47218e-36	0.376725	0.617	0.539	2.88317e-31	Sample21	VAMP2
9.98884e-36	-0.503144	0.002	0.106	3.3993e-31	Sample21	MT1M
1.05959e-35	-0.342318	0.891	0.925	3.60587e-31	Sample21	RPL5
1.09998e-35	0.382868	0.178	0.084	3.74333e-31	Sample21	CHADL
1.13678e-35	0.480828	0.629	0.568	3.86857e-31	Sample21	NOVA1
1.15005e-35	-0.388453	0.113	0.265	3.91375e-31	Sample21	RTN1
1.24611e-35	0.39068	0.215	0.111	4.24064e-31	Sample21	PLPP2
2.24001e-35	-0.343018	0.009	0.116	7.62298e-31	Sample21	WWTR1
2.43696e-35	-0.346666	0.062	0.199	8.29323e-31	Sample21	CDKN2C
2.7113e-35	0.493762	0.374	0.255	9.22683e-31	Sample21	BASP1
3.14107e-35	0.354831	0.578	0.462	1.06894e-30	Sample21	MAP1A
3.76153e-35	-0.501031	0.92	0.942	1.28009e-30	Sample21	ATP5F1E
3.87328e-35	-0.310378	0.001	0.101	1.31812e-30	Sample21	TMEM47
5.34626e-35	0.421451	0.455	0.329	1.81939e-30	Sample21	ZEB2
6.22414e-35	0.224317	0.14	0.058	2.11814e-30	Sample21	S100A4
7.61908e-35	-0.459628	0.009	0.116	2.59285e-30	Sample21	F3
8.41814e-35	-0.341844	0.572	0.741	2.86478e-30	Sample21	RPL7A
1.04431e-34	0.31372	0.164	0.074	3.5539e-30	Sample21	PIEZO2
1.24228e-34	-0.296068	0.007	0.112	4.2276e-30	Sample21	PTGR1
1.67393e-34	-0.347636	0.453	0.643	5.69657e-30	Sample21	ANAPC11
1.67987e-34	-0.398349	0.073	0.209	5.71675e-30	Sample21	IFT57
1.69339e-34	0.371752	0.359	0.236	5.76277e-30	Sample21	MRPL43
2.04749e-34	0.395396	0.459	0.333	6.96782e-30	Sample21	GLTP
2.04859e-34	-0.439242	0.001	0.101	6.97156e-30	Sample21	RSPH1
2.3838e-34	0.297535	0.159	0.072	8.11232e-30	Sample21	DOCK1
2.50045e-34	0.384673	0.23	0.124	8.50927e-30	Sample21	GALNT13
3.1655e-34	-0.34388	0.943	0.951	1.07725e-29	Sample21	RPL37A
3.43278e-34	-0.518825	0.009	0.113	1.16821e-29	Sample21	PCP4
3.76993e-34	-0.998833	0.009	0.112	1.28295e-29	Sample21	CP
3.82498e-34	0.418053	0.547	0.45	1.30168e-29	Sample21	GRB2
3.89023e-34	0.382942	0.352	0.221	1.32388e-29	Sample21	ANKS1B
3.89452e-34	0.420542	0.5	0.398	1.32534e-29	Sample21	PTPRA
5.19776e-34	-0.314403	0.144	0.307	1.76885e-29	Sample21	AURKAIP1
5.90155e-34	-0.289899	0.055	0.187	2.00835e-29	Sample21	MAGI2-AS3
6.9831e-34	-0.311755	0.04	0.164	2.37642e-29	Sample21	HSPA4L
7.36253e-34	-0.351195	0.114	0.263	2.50554e-29	Sample21	ATP2B1
8.70814e-34	0.514925	0.373	0.253	2.96347e-29	Sample21	QDPR
9.75585e-34	0.351241	0.265	0.15	3.32001e-29	Sample21	CTTNBP2
9.99957e-34	0.361379	0.21	0.109	3.40296e-29	Sample21	AL078639.1
1.31397e-33	-0.275733	0.767	0.854	4.47158e-29	Sample21	RPL35
1.55358e-33	0.338099	0.133	0.057	5.287e-29	Sample21	FAT3
1.97909e-33	-0.272749	0.292	0.49	6.73505e-29	Sample21	SEC61B
2.218e-33	-0.305966	0.128	0.282	7.54807e-29	Sample21	THOC7
2.29386e-33	0.375146	0.279	0.166	7.80625e-29	Sample21	MAP7D1
2.35244e-33	-0.30996	0.451	0.637	8.00558e-29	Sample21	DEK
2.45032e-33	-0.32646	0.469	0.648	8.33867e-29	Sample21	TXN
2.61513e-33	0.390196	0.333	0.213	8.89955e-29	Sample21	PRRC2B
2.67795e-33	-0.347533	0.068	0.201	9.11334e-29	Sample21	RAB13
3.14678e-33	0.473864	0.51	0.413	1.07088e-28	Sample21	BTG3
3.56505e-33	0.304288	0.107	0.04	1.21322e-28	Sample21	AC104051.2
4.30524e-33	-0.409377	0.056	0.181	1.46512e-28	Sample21	PLTP
4.92431e-33	-0.312701	0.888	0.909	1.67579e-28	Sample21	RPL32
5.18385e-33	-0.226336	0.944	0.955	1.76411e-28	Sample21	RPS15
5.97727e-33	-0.417127	0.101	0.244	2.03413e-28	Sample21	SNHG25
6.0228e-33	-0.326534	0.109	0.254	2.04962e-28	Sample21	SMIM30
6.11502e-33	-0.403858	0.352	0.527	2.081e-28	Sample21	IER2
6.38076e-33	-0.362945	0.04	0.159	2.17144e-28	Sample21	SLC38A1
6.49474e-33	-0.289756	0.277	0.459	2.21022e-28	Sample21	NOP58
6.57214e-33	-0.417515	0.016	0.121	2.23656e-28	Sample21	SYT1
6.601e-33	-0.381212	0.064	0.193	2.24639e-28	Sample21	RPL41P5
6.66313e-33	-0.313831	0.007	0.107	2.26753e-28	Sample21	FSTL1
6.86611e-33	0.353692	0.202	0.103	2.33661e-28	Sample21	CARNS1
7.16135e-33	-0.354636	0.515	0.675	2.43708e-28	Sample21	ROMO1
7.17756e-33	0.412393	0.395	0.269	2.4426e-28	Sample21	GRIA2
8.5158e-33	-0.451425	0.012	0.115	2.89801e-28	Sample21	FAM107A
9.60659e-33	-0.330212	0.366	0.548	3.26922e-28	Sample21	LMO4
1.00216e-32	-0.298578	0.043	0.166	3.41045e-28	Sample21	PIGX
1.19626e-32	-0.306613	0.027	0.138	4.07098e-28	Sample21	MCUB
1.24438e-32	-0.917052	0.045	0.163	4.23474e-28	Sample21	CCL2
1.40219e-32	0.374278	0.422	0.297	4.77181e-28	Sample21	JMJD1C
1.60754e-32	0.357558	0.261	0.15	5.47061e-28	Sample21	AGAP1
2.10344e-32	-0.336596	0.006	0.105	7.15822e-28	Sample21	MT1F
2.34425e-32	-0.271885	0.453	0.647	7.97772e-28	Sample21	COX8A
2.46113e-32	0.283783	0.123	0.051	8.37548e-28	Sample21	AC096564.1
2.97697e-32	0.359803	0.469	0.351	1.01309e-27	Sample21	SERINC1
3.13607e-32	0.331906	0.204	0.105	1.06724e-27	Sample21	EPB41L3
3.56809e-32	-0.291403	0.191	0.357	1.21426e-27	Sample21	SNRPF
3.98883e-32	-0.280079	0.347	0.533	1.35744e-27	Sample21	NFIA
4.32458e-32	-0.35866	0.049	0.17	1.4717e-27	Sample21	MLF1
4.77219e-32	0.444419	0.266	0.157	1.62402e-27	Sample21	LARP6
5.46778e-32	-0.351744	0.09	0.228	1.86074e-27	Sample21	RBBP8
5.50438e-32	0.314242	0.211	0.109	1.8732e-27	Sample21	SLC24A2
5.69426e-32	0.613218	0.294	0.186	1.93781e-27	Sample21	S100A1
7.20152e-32	-0.366928	0.008	0.105	2.45075e-27	Sample21	SPEF2
1.07958e-31	-0.272885	0.295	0.48	3.67393e-27	Sample21	MGST3
1.24498e-31	0.401405	0.245	0.142	4.23679e-27	Sample21	KDM5B
1.32835e-31	0.376366	0.212	0.114	4.5205e-27	Sample21	TMTC4
1.57958e-31	0.402294	0.418	0.296	5.37548e-27	Sample21	CFL2
2.39032e-31	-0.311773	0.151	0.303	8.13449e-27	Sample21	ENSA
2.42617e-31	0.249108	0.149	0.068	8.25649e-27	Sample21	RPS2P46
2.43669e-31	-0.468681	0.089	0.217	8.29229e-27	Sample21	SMOC1
2.74896e-31	-0.580095	0.046	0.163	9.35499e-27	Sample21	EMP1
2.94025e-31	-0.468557	0.029	0.136	1.0006e-26	Sample21	C1R
2.96176e-31	0.357838	0.365	0.243	1.00792e-26	Sample21	SLC22A17
3.52182e-31	-0.41351	0.143	0.294	1.19851e-26	Sample21	CKAP2
3.56528e-31	-0.281997	0.027	0.136	1.2133e-26	Sample21	LCA5
3.61524e-31	-0.353459	0.029	0.138	1.2303e-26	Sample21	ELAVL4
3.83488e-31	0.304852	0.702	0.607	1.30505e-26	Sample21	PRDX1
3.83778e-31	0.346588	0.303	0.187	1.30604e-26	Sample21	MT-TE
4.61568e-31	0.285286	0.193	0.1	1.57076e-26	Sample21	SEPT7P6
5.70545e-31	-0.265488	0.307	0.488	1.94162e-26	Sample21	MRPS21
5.8031e-31	-0.576013	0.207	0.351	1.97485e-26	Sample21	NTRK2
5.81704e-31	0.3533	0.256	0.148	1.9796e-26	Sample21	PTPRE
6.88779e-31	0.354466	0.22	0.119	2.34398e-26	Sample21	ABCA2
7.11892e-31	-0.271676	0.221	0.393	2.42264e-26	Sample21	MRPL51
7.37553e-31	-0.302517	0.311	0.493	2.50997e-26	Sample21	TCEAL9
7.54248e-31	-0.311248	0.046	0.163	2.56678e-26	Sample21	PRELID3B
8.13828e-31	-0.317948	0.986	0.986	2.76954e-26	Sample21	MT-CO2
8.38218e-31	0.347562	0.267	0.154	2.85254e-26	Sample21	HSPA2
8.64651e-31	-0.283411	0.983	0.985	2.94249e-26	Sample21	RPLP1
9.71183e-31	-0.303785	0.542	0.7	3.30503e-26	Sample21	TBCA
1.07375e-30	0.431213	0.312	0.197	3.65408e-26	Sample21	MTUS1
1.1381e-30	-0.340137	0.109	0.249	3.87307e-26	Sample21	CTNNB1
1.20365e-30	0.293408	0.177	0.087	4.09613e-26	Sample21	PLEKHH1
1.24619e-30	-0.303942	0.099	0.234	4.24092e-26	Sample21	ZNF667-AS1
1.69332e-30	0.325733	0.287	0.169	5.76253e-26	Sample21	TNR
1.77426e-30	0.319384	0.193	0.101	6.03799e-26	Sample21	WASHC2A
1.99504e-30	0.252541	0.148	0.067	6.78932e-26	Sample21	GPR183
2.61164e-30	0.23127	0.125	0.053	8.88768e-26	Sample21	TMC7
2.62703e-30	0.291075	0.288	0.169	8.94005e-26	Sample21	GPR37
2.67194e-30	-0.342182	0.05	0.167	9.09289e-26	Sample21	MEST
2.99613e-30	0.331709	0.442	0.315	1.01961e-25	Sample21	PCDH9
3.01559e-30	0.424655	0.225	0.127	1.02624e-25	Sample21	NRIP1
3.13207e-30	0.336883	0.172	0.085	1.06588e-25	Sample21	TTYH2
3.22365e-30	0.383989	0.241	0.141	1.09704e-25	Sample21	EXOC7
3.63056e-30	-0.27254	0.054	0.174	1.23551e-25	Sample21	GSTM3
4.05389e-30	0.259144	0.593	0.472	1.37958e-25	Sample21	SCD5
5.22036e-30	0.303343	0.145	0.067	1.77654e-25	Sample21	BOK
6.65008e-30	0.330841	0.291	0.178	2.26309e-25	Sample21	FAM13C
6.85938e-30	0.446453	0.525	0.448	2.33432e-25	Sample21	FIS1
7.43195e-30	-0.339188	0.603	0.762	2.52917e-25	Sample21	COX6A1
8.67262e-30	-0.302975	0.618	0.77	2.95138e-25	Sample21	NACA
1.09663e-29	-0.286328	0.096	0.232	3.73194e-25	Sample21	RNPC3
1.22514e-29	-0.416239	0.042	0.153	4.16929e-25	Sample21	PCLAF
1.23736e-29	0.387566	0.364	0.243	4.21087e-25	Sample21	SLC12A2
1.62332e-29	-0.33268	0.016	0.112	5.52434e-25	Sample21	CYTOR
1.87018e-29	-0.253666	0.562	0.726	6.36442e-25	Sample21	GSTP1
2.13365e-29	0.389264	0.342	0.232	7.26104e-25	Sample21	ZBTB38
2.39175e-29	-0.324493	0.074	0.198	8.13936e-25	Sample21	FRG1BP
2.4757e-29	0.232892	0.104	0.041	8.42505e-25	Sample21	HCN2
3.83643e-29	-0.28172	0.025	0.127	1.30558e-24	Sample21	VPS13A
5.99261e-29	0.341706	0.317	0.207	2.03935e-24	Sample21	RPL13AP5
6.35286e-29	0.368014	0.496	0.401	2.16194e-24	Sample21	PTOV1
6.46362e-29	-0.256102	0.012	0.106	2.19964e-24	Sample21	QPRT
7.17242e-29	0.369509	0.214	0.119	2.44085e-24	Sample21	FAHD2CP
7.44975e-29	-0.282616	0.645	0.78	2.53522e-24	Sample21	HINT1
7.51747e-29	-0.262019	0.222	0.389	2.55827e-24	Sample21	DENR
7.8381e-29	-0.232431	0.468	0.656	2.66738e-24	Sample21	EIF2S2
8.00747e-29	-0.319439	0.017	0.113	2.72502e-24	Sample21	NME5
8.10794e-29	-0.230311	0.407	0.592	2.75921e-24	Sample21	TOMM20
9.00906e-29	-0.250741	0.187	0.347	3.06587e-24	Sample21	IP6K2
1.13293e-28	-0.335791	0.094	0.228	3.85549e-24	Sample21	CD24
1.26005e-28	0.280869	0.166	0.082	4.28809e-24	Sample21	NACAD
1.87609e-28	-0.3109	0.068	0.187	6.38451e-24	Sample21	MSN
2.43632e-28	-0.264309	0.102	0.236	8.29103e-24	Sample21	NME4
2.60929e-28	-0.26047	0.558	0.727	8.87967e-24	Sample21	UQCR11
3.0214e-28	-0.250153	0.109	0.244	1.02821e-23	Sample21	SSU72
3.18183e-28	-0.400964	0.181	0.324	1.08281e-23	Sample21	LDHA
3.42877e-28	-0.246151	0.412	0.6	1.16684e-23	Sample21	NDUFA3
3.45192e-28	-0.21593	0.515	0.702	1.17472e-23	Sample21	ATP5MF
3.62878e-28	0.236423	0.657	0.566	1.23491e-23	Sample21	NCAM1
4.00556e-28	0.435837	0.259	0.159	1.36313e-23	Sample21	FGF1
4.01239e-28	-0.383051	0.082	0.207	1.36546e-23	Sample21	PTTG1
4.11638e-28	-0.364957	0.013	0.103	1.40084e-23	Sample21	SERPING1
4.29984e-28	-0.294998	0.215	0.376	1.46328e-23	Sample21	MINOS1
4.85407e-28	-0.345384	0.177	0.322	1.65189e-23	Sample21	SNHG5
4.90016e-28	-0.371806	0.487	0.618	1.66757e-23	Sample21	TPM4
5.07e-28	-0.472454	0.042	0.148	1.72537e-23	Sample21	FAM111B
5.3092e-28	-0.251321	0.012	0.101	1.80678e-23	Sample21	LINC00869
5.42836e-28	-0.267276	0.855	0.891	1.84733e-23	Sample21	RPL8
6.73022e-28	-0.293362	0.082	0.206	2.29036e-23	Sample21	MCM4
6.98832e-28	-0.302338	0.056	0.169	2.3782e-23	Sample21	MORN2
7.45245e-28	-0.283473	0.015	0.107	2.53614e-23	Sample21	NPHP1
7.51309e-28	-0.335734	0.238	0.398	2.55678e-23	Sample21	FADS2
7.63011e-28	0.320254	0.295	0.187	2.5966e-23	Sample21	HSP90AA2P
7.75088e-28	-0.362624	0.993	0.987	2.6377e-23	Sample21	MT-CO3
8.44064e-28	0.184663	0.986	0.964	2.87244e-23	Sample21	HSP90AB1
8.6679e-28	0.398349	0.481	0.377	2.94977e-23	Sample21	LIMCH1
9.29575e-28	0.431019	0.595	0.49	3.16344e-23	Sample21	ID2
1.50406e-27	-0.292415	0.551	0.709	5.11846e-23	Sample21	RPS15A
1.64675e-27	-0.5267	0.056	0.168	5.60405e-23	Sample21	ID3
1.71058e-27	0.234112	0.137	0.063	5.82126e-23	Sample21	PTPRC
1.72746e-27	-0.307634	0.063	0.178	5.87873e-23	Sample21	AC084033.3
1.91455e-27	-0.338503	0.972	0.976	6.51539e-23	Sample21	MT-ATP8
1.92818e-27	-0.254738	0.068	0.186	6.56179e-23	Sample21	DESI2
2.18246e-27	-0.24673	0.275	0.443	7.42714e-23	Sample21	JTB
2.39658e-27	-0.271325	0.253	0.41	8.1558e-23	Sample21	DYNLT1
2.50285e-27	0.366691	0.222	0.129	8.51745e-23	Sample21	SEMA5A
2.56176e-27	0.516822	0.387	0.286	8.71792e-23	Sample21	GSN
2.77273e-27	-0.289756	0.023	0.118	9.43588e-23	Sample21	WEE1
2.8078e-27	0.312168	0.216	0.12	9.55522e-23	Sample21	PAQR8
3.27002e-27	-0.578285	0.156	0.288	1.11282e-22	Sample21	FABP5
3.63757e-27	-0.268346	0.15	0.295	1.2379e-22	Sample21	CDK11B
4.03489e-27	0.253216	0.577	0.464	1.37311e-22	Sample21	TAOK1
4.82903e-27	-0.272559	0.228	0.384	1.64337e-22	Sample21	NDUFA12
4.85321e-27	-0.371746	0.078	0.195	1.6516e-22	Sample21	MEF2C
5.49343e-27	-0.226003	0.284	0.457	1.86947e-22	Sample21	PRPF4B
5.6903e-27	-0.241833	0.328	0.497	1.93647e-22	Sample21	NAA38
5.97926e-27	-0.26537	0.08	0.2	2.0348e-22	Sample21	SNRPA1
6.087e-27	0.282184	0.133	0.062	2.07147e-22	Sample21	CCDC136
6.44328e-27	0.293846	0.185	0.099	2.19271e-22	Sample21	SBF1
6.60533e-27	0.272936	0.153	0.077	2.24786e-22	Sample21	BTN3A2
6.96461e-27	-0.242438	0.054	0.164	2.37013e-22	Sample21	CRTAP
7.98879e-27	-0.332703	0.014	0.101	2.71866e-22	Sample21	OCIAD2
8.1369e-27	0.506172	0.369	0.275	2.76907e-22	Sample21	PAXBP1
1.01454e-26	-0.280817	0.092	0.216	3.45259e-22	Sample21	RBM6
1.19363e-26	0.387841	0.259	0.165	4.06203e-22	Sample21	TTC3P1
1.28162e-26	-0.474959	0.085	0.2	4.36149e-22	Sample21	FGF12
1.29977e-26	-0.423683	0.13	0.257	4.42324e-22	Sample21	METTL7A
1.39707e-26	-0.334584	0.019	0.11	4.75438e-22	Sample21	CCDC146
1.52188e-26	-0.270021	0.159	0.303	5.17911e-22	Sample21	WDR60
1.62185e-26	-0.988902	0.32	0.465	5.51931e-22	Sample21	SEC61G
1.72495e-26	-0.294992	0.105	0.232	5.87019e-22	Sample21	PCNA
1.76671e-26	0.260308	0.148	0.072	6.01231e-22	Sample21	FAM102A
1.77459e-26	0.240704	0.14	0.068	6.03912e-22	Sample21	DYRK1A
1.89e-26	-0.274663	0.035	0.134	6.43186e-22	Sample21	PLP2
1.96728e-26	0.311083	0.165	0.085	6.69485e-22	Sample21	SH3BP5
2.07544e-26	-0.335122	0.102	0.226	7.06291e-22	Sample21	TMEM106C
2.16946e-26	0.349821	0.233	0.138	7.38287e-22	Sample21	NDRG1
2.50072e-26	-0.289246	0.114	0.243	8.51018e-22	Sample21	MAP9
2.91122e-26	-0.217684	0.253	0.422	9.90718e-22	Sample21	C4orf3
3.40708e-26	0.329108	0.155	0.078	1.15946e-21	Sample21	ASPA
3.61623e-26	0.400137	0.725	0.724	1.23064e-21	Sample21	SELENOW
3.70584e-26	-0.225194	0.49	0.67	1.26113e-21	Sample21	SNRPD2
3.83023e-26	-0.239765	0.233	0.388	1.30347e-21	Sample21	CYC1
4.10107e-26	-0.261035	0.171	0.315	1.39563e-21	Sample21	UFC1
4.29113e-26	-0.269615	0.356	0.521	1.46031e-21	Sample21	IK
4.36225e-26	-0.385887	0.111	0.234	1.48452e-21	Sample21	TOB1
5.75532e-26	-0.301539	0.129	0.26	1.95859e-21	Sample21	SMS
6.73717e-26	-0.367451	0.215	0.354	2.29273e-21	Sample21	HMGB2
7.79508e-26	0.338393	0.346	0.243	2.65274e-21	Sample21	KIDINS220
7.85587e-26	-0.269171	0.017	0.105	2.67343e-21	Sample21	NEK11
7.87739e-26	-0.389331	0.172	0.31	2.68076e-21	Sample21	HSPH1
8.60955e-26	-0.326114	0.03	0.124	2.92992e-21	Sample21	EDNRB
9.05032e-26	0.316356	0.659	0.604	3.07991e-21	Sample21	TERF2IP
9.37506e-26	-0.375575	0.04	0.137	3.19043e-21	Sample21	CLSPN
9.57934e-26	-0.231888	0.566	0.722	3.25995e-21	Sample21	BTF3
1.02672e-25	0.397207	0.418	0.317	3.49403e-21	Sample21	PSME1
1.04321e-25	0.253679	0.132	0.062	3.55016e-21	Sample21	BACH1
1.05875e-25	-0.249676	0.139	0.276	3.60303e-21	Sample21	CFAP36
1.19362e-25	-0.223704	0.112	0.241	4.06199e-21	Sample21	MRPL13
1.32692e-25	-0.235294	0.251	0.406	4.51562e-21	Sample21	LSM7
1.34333e-25	0.333047	0.616	0.565	4.57149e-21	Sample21	ZFR
1.3677e-25	-0.285383	0.087	0.205	4.65443e-21	Sample21	RRM1
1.4148e-25	0.338451	0.24	0.148	4.81472e-21	Sample21	ARL8B
1.42324e-25	-0.228397	0.733	0.831	4.84344e-21	Sample21	NPM1
1.5339e-25	-0.238257	0.114	0.244	5.22002e-21	Sample21	RNF168
1.71623e-25	-0.312592	0.692	0.783	5.84051e-21	Sample21	RPL12
2.091e-25	-0.282499	0.027	0.118	7.11588e-21	Sample21	CEP126
2.25925e-25	0.40184	0.295	0.197	7.68845e-21	Sample21	PXK
2.41874e-25	-0.256642	0.039	0.137	8.23121e-21	Sample21	WDR34
2.99052e-25	-0.2438	0.104	0.229	1.0177e-20	Sample21	COA6
3.24821e-25	-0.249949	0.021	0.109	1.1054e-20	Sample21	CHL1
3.62351e-25	-0.225977	0.21	0.362	1.23312e-20	Sample21	ENY2
3.69764e-25	0.254015	0.145	0.071	1.25835e-20	Sample21	MYRF
3.91993e-25	-0.269468	0.572	0.713	1.33399e-20	Sample21	RPL26
3.92828e-25	-0.403771	0.135	0.265	1.33683e-20	Sample21	AKAP12
3.95549e-25	0.345385	0.215	0.126	1.34609e-20	Sample21	PICALM
4.20951e-25	0.324423	0.193	0.108	1.43254e-20	Sample21	ST18
4.22701e-25	-0.203792	0.422	0.6	1.43849e-20	Sample21	SEM1
5.13607e-25	-0.249909	0.083	0.198	1.74786e-20	Sample21	C1orf35
5.22761e-25	0.271806	0.148	0.075	1.77901e-20	Sample21	GABPA
5.30715e-25	-0.201696	0.695	0.802	1.80608e-20	Sample21	UBB
5.84906e-25	-0.26143	0.128	0.259	1.99049e-20	Sample21	SLC16A1
6.36043e-25	-0.246151	0.101	0.221	2.16452e-20	Sample21	FZD3
6.36872e-25	0.377762	0.346	0.243	2.16734e-20	Sample21	CREB5
7.21116e-25	0.260475	0.176	0.094	2.45403e-20	Sample21	SEMA4D
7.78172e-25	0.212898	0.115	0.052	2.6482e-20	Sample21	TMC6
9.43107e-25	0.479494	0.174	0.096	3.20949e-20	Sample21	IQGAP2
9.48916e-25	-0.411974	0.058	0.161	3.22926e-20	Sample21	GBP1
1.11025e-24	0.316521	0.226	0.137	3.7783e-20	Sample21	ATP6V0A1
1.11925e-24	-0.252232	0.048	0.148	3.80891e-20	Sample21	TRIAP1
1.12135e-24	0.236329	0.118	0.054	3.81605e-20	Sample21	INF2
1.14194e-24	0.325093	0.206	0.118	3.88613e-20	Sample21	STX4
1.21479e-24	-0.242953	0.066	0.172	4.13406e-20	Sample21	CCDC66
1.25751e-24	-1.2337	0.116	0.225	4.27944e-20	Sample21	A2M
1.36301e-24	-0.299959	0.317	0.473	4.63846e-20	Sample21	NUCB2
1.37853e-24	0.561227	0.149	0.076	4.69127e-20	Sample21	TM4SF1
1.38191e-24	0.282851	0.162	0.085	4.70278e-20	Sample21	TOX3
1.56281e-24	-0.288939	0.181	0.319	5.31838e-20	Sample21	GTF3C6
1.61003e-24	-0.247827	0.335	0.498	5.47908e-20	Sample21	PHPT1
1.63784e-24	0.251607	0.145	0.073	5.57375e-20	Sample21	MICALL1
1.73638e-24	-0.260316	0.798	0.857	5.90907e-20	Sample21	RPS20
1.81181e-24	0.354975	0.459	0.364	6.16577e-20	Sample21	SCARB2
1.82069e-24	0.379806	0.268	0.175	6.19599e-20	Sample21	ADIPOR2
1.82534e-24	-0.251342	0.077	0.187	6.21183e-20	Sample21	LYPLA1
1.84936e-24	0.374057	0.184	0.102	6.29357e-20	Sample21	SEZ6L
1.96156e-24	-0.293428	0.163	0.297	6.6754e-20	Sample21	SMC2
2.08514e-24	-0.213786	0.369	0.541	7.09594e-20	Sample21	ANXA5
2.40935e-24	0.19754	0.117	0.054	8.19928e-20	Sample21	PDE4D
2.41209e-24	-0.242288	0.446	0.607	8.20857e-20	Sample21	ATP5F1B
2.66748e-24	-0.252131	0.054	0.156	9.07769e-20	Sample21	PKIG
2.72565e-24	-0.271423	0.058	0.161	9.27565e-20	Sample21	SSX2IP
2.9297e-24	-0.248763	0.026	0.114	9.97008e-20	Sample21	NR2F2
2.96528e-24	-0.259662	0.333	0.486	1.00911e-19	Sample21	SRP9
3.30342e-24	-0.345333	0.219	0.356	1.12419e-19	Sample21	GADD45A
3.4747e-24	-0.267156	0.05	0.149	1.18248e-19	Sample21	CLGN
3.83443e-24	-0.258231	0.207	0.35	1.3049e-19	Sample21	NDUFV3
3.89994e-24	0.242603	0.722	0.616	1.32719e-19	Sample21	MARCKSL1
4.17042e-24	-0.278406	0.058	0.16	1.41924e-19	Sample21	FKBP5
4.3598e-24	-0.241663	0.197	0.34	1.48368e-19	Sample21	NDUFB5
4.366e-24	0.316774	0.146	0.075	1.48579e-19	Sample21	LHFPL3
4.5445e-24	0.345093	0.534	0.455	1.54654e-19	Sample21	MAP1LC3B
4.54648e-24	-0.258049	0.094	0.21	1.54721e-19	Sample21	HAUS1
5.42269e-24	0.337745	0.441	0.346	1.84539e-19	Sample21	SNX6
5.76397e-24	0.20971	0.101	0.044	1.96154e-19	Sample21	PTPRD-AS1
6.03054e-24	-0.277101	0.089	0.202	2.05225e-19	Sample21	MYL12A
6.21998e-24	0.395079	0.251	0.161	2.11672e-19	Sample21	COBL
6.28279e-24	0.232119	0.829	0.78	2.1381e-19	Sample21	MAP1B
6.61779e-24	-0.240287	0.024	0.109	2.2521e-19	Sample21	FAM49A
7.36265e-24	-0.682085	0.428	0.574	2.50558e-19	Sample21	CCT6A
7.40082e-24	-0.24631	0.023	0.108	2.51857e-19	Sample21	SH3BGR
7.81792e-24	0.285456	0.239	0.148	2.66052e-19	Sample21	TSR3
7.86044e-24	0.344484	0.289	0.191	2.67499e-19	Sample21	KIAA1109
9.38136e-24	-0.2404	0.952	0.953	3.19257e-19	Sample21	MT-ND3
9.94485e-24	0.353192	0.3	0.203	3.38433e-19	Sample21	MAPRE2
1.00502e-23	-0.22352	0.161	0.295	3.42018e-19	Sample21	SNRPB
1.12222e-23	0.229169	0.102	0.044	3.81904e-19	Sample21	FAAH
1.13396e-23	0.254294	0.166	0.089	3.85899e-19	Sample21	AKAP6
1.20699e-23	0.247079	0.157	0.082	4.10752e-19	Sample21	SUN2
1.2838e-23	0.381707	0.493	0.42	4.36889e-19	Sample21	PRMT2
1.3037e-23	-0.237926	0.288	0.446	4.43664e-19	Sample21	NDUFAB1
1.35055e-23	-0.217612	0.299	0.462	4.59607e-19	Sample21	EIF3I
1.36662e-23	0.409283	0.261	0.171	4.65075e-19	Sample21	CSRP1
1.3998e-23	-0.272923	0.041	0.135	4.76367e-19	Sample21	HES4
1.46052e-23	-0.278861	0.248	0.397	4.97029e-19	Sample21	IFI16
1.6672e-23	0.306531	0.26	0.161	5.67364e-19	Sample21	PLLP
1.77784e-23	-0.212552	0.027	0.113	6.05015e-19	Sample21	AEN
1.87527e-23	-0.228362	0.235	0.383	6.38171e-19	Sample21	CADM1
2.15277e-23	-0.23406	0.041	0.134	7.32608e-19	Sample21	CHML
3.07851e-23	0.234799	0.107	0.048	1.04765e-18	Sample21	MFSD12
3.38485e-23	0.280127	0.14	0.072	1.1519e-18	Sample21	NEDD4L
3.64886e-23	0.387317	0.338	0.238	1.24174e-18	Sample21	PLEKHB1
3.73859e-23	-0.223041	0.21	0.357	1.27228e-18	Sample21	MRPL20
4.69233e-23	0.436038	0.378	0.29	1.59685e-18	Sample21	REEP3
4.78464e-23	0.37752	0.455	0.372	1.62826e-18	Sample21	ITGB1
4.96831e-23	-0.223345	0.087	0.2	1.69076e-18	Sample21	RCN1
4.9988e-23	0.313184	0.134	0.066	1.70114e-18	Sample21	HHIP
5.0623e-23	-0.287693	0.109	0.225	1.72275e-18	Sample21	BEX2
5.06897e-23	-0.301526	0.046	0.141	1.72502e-18	Sample21	ID4
5.50767e-23	-0.885983	0.186	0.311	1.87432e-18	Sample21	MT1X
6.12487e-23	0.221927	0.135	0.067	2.08436e-18	Sample21	RGL1
6.64825e-23	-0.20975	0.256	0.406	2.26247e-18	Sample21	UBE2D3
8.07706e-23	-0.260378	0.033	0.12	2.7487e-18	Sample21	ITPR2
8.26888e-23	-0.275584	0.12	0.237	2.81398e-18	Sample21	NUSAP1
8.57346e-23	0.363286	0.217	0.133	2.91764e-18	Sample21	GNG2
9.48918e-23	-0.226859	0.064	0.165	3.22926e-18	Sample21	CD320
9.79911e-23	-0.247554	0.397	0.549	3.33473e-18	Sample21	COPS9
9.86426e-23	0.395127	0.434	0.35	3.35691e-18	Sample21	WNK1
9.90449e-23	0.261004	0.186	0.105	3.3706e-18	Sample21	COLGALT2
1.04543e-22	0.313202	0.195	0.111	3.55771e-18	Sample21	FGFR2
1.07996e-22	-0.300165	0.15	0.274	3.6752e-18	Sample21	MDM2
1.10521e-22	-0.237467	0.579	0.725	3.76114e-18	Sample21	NAP1L1
1.11361e-22	-0.231799	0.026	0.109	3.78973e-18	Sample21	TFDP1
1.23118e-22	0.461208	0.361	0.273	4.18982e-18	Sample21	RRBP1
1.24979e-22	-0.235187	0.03	0.117	4.25317e-18	Sample21	EFHC1
1.45886e-22	-0.25232	0.063	0.163	4.96466e-18	Sample21	SRM
1.92562e-22	-0.223172	0.094	0.205	6.55308e-18	Sample21	CNIH4
2.02766e-22	-0.35557	0.109	0.223	6.90035e-18	Sample21	CKS2
2.05164e-22	-0.229963	0.041	0.132	6.98192e-18	Sample21	KIF22
2.25022e-22	0.214272	0.106	0.048	7.65772e-18	Sample21	DIRAS2
2.30835e-22	0.32922	0.212	0.13	7.85555e-18	Sample21	POR
2.3504e-22	0.371783	0.263	0.172	7.99866e-18	Sample21	SYNGR2
2.53347e-22	-0.228932	0.042	0.134	8.62165e-18	Sample21	STK33
2.59659e-22	0.314881	0.415	0.321	8.83646e-18	Sample21	CDKN1B
2.67936e-22	-0.245473	0.052	0.146	9.11812e-18	Sample21	CHST9
3.14557e-22	-0.202476	0.086	0.195	1.07047e-17	Sample21	GGCT
3.2043e-22	-0.217812	0.263	0.409	1.09045e-17	Sample21	ENAH
3.30417e-22	-0.212261	0.053	0.149	1.12444e-17	Sample21	TSNAX
3.30996e-22	0.283758	0.575	0.503	1.12641e-17	Sample21	SARAF
3.81837e-22	-0.221686	0.297	0.447	1.29943e-17	Sample21	C19orf53
4.00862e-22	0.35336	0.445	0.36	1.36417e-17	Sample21	FAM177A1
4.4793e-22	0.288376	0.217	0.133	1.52435e-17	Sample21	CCNK
4.59019e-22	-0.22749	0.062	0.16	1.56209e-17	Sample21	PPP4C
4.76702e-22	-0.298388	0.32	0.463	1.62226e-17	Sample21	DDX1
4.96046e-22	-0.252636	0.062	0.161	1.68809e-17	Sample21	UBE2T
4.98432e-22	0.237547	0.124	0.06	1.69621e-17	Sample21	LINC01105
5.0857e-22	0.212075	0.118	0.057	1.73071e-17	Sample21	ANKRD13A
5.29922e-22	0.339552	0.379	0.277	1.80338e-17	Sample21	ITGB8
5.58799e-22	-0.279123	0.032	0.114	1.90165e-17	Sample21	SOCS3
5.71319e-22	0.289145	0.261	0.168	1.94426e-17	Sample21	DICER1
5.8409e-22	-0.241239	0.056	0.152	1.98772e-17	Sample21	C3orf14
7.14824e-22	-0.237427	0.042	0.133	2.43262e-17	Sample21	SINHCAF
7.17443e-22	-0.21519	0.029	0.112	2.44153e-17	Sample21	C12orf75
8.75554e-22	-0.243064	0.075	0.175	2.9796e-17	Sample21	FAM210B
1.0175e-21	-0.199312	0.428	0.6	3.46265e-17	Sample21	PFDN5
1.01864e-21	0.294459	0.225	0.139	3.46652e-17	Sample21	EPB41L1
1.07899e-21	0.370261	0.329	0.234	3.6719e-17	Sample21	CTSD
1.10645e-21	-0.19576	0.184	0.321	3.76535e-17	Sample21	SAFB2
1.19558e-21	-0.229699	0.11	0.222	4.06868e-17	Sample21	PSMD6
1.21711e-21	0.358364	0.656	0.654	4.14195e-17	Sample21	ATP5PF
1.22234e-21	-0.295684	0.023	0.101	4.15976e-17	Sample21	BST2
1.31102e-21	0.304762	0.176	0.1	4.46152e-17	Sample21	ST3GAL4
1.33461e-21	-0.281355	0.086	0.192	4.54181e-17	Sample21	CENPU
1.4511e-21	-0.230412	0.066	0.165	4.93825e-17	Sample21	SLF1
1.85093e-21	-0.248469	0.064	0.161	6.29889e-17	Sample21	ODF2L
1.93311e-21	-0.214403	0.311	0.464	6.57856e-17	Sample21	SF3B6
2.0267e-21	-0.300405	0.055	0.147	6.89706e-17	Sample21	RORB
2.1064e-21	-0.277912	0.079	0.179	7.16828e-17	Sample21	BRI3
2.11048e-21	-0.224391	0.083	0.186	7.18217e-17	Sample21	IMPDH2
2.14087e-21	-0.446861	0.179	0.296	7.28558e-17	Sample21	MEF2A
2.45816e-21	0.486251	0.145	0.077	8.36535e-17	Sample21	RN7SL2
2.63077e-21	0.302334	0.187	0.11	8.95277e-17	Sample21	CDC42EP1
3.00444e-21	0.200557	0.687	0.611	1.02244e-16	Sample21	S100B
3.07194e-21	-0.234574	0.634	0.764	1.04541e-16	Sample21	BEX3
3.15885e-21	0.26171	0.143	0.076	1.07499e-16	Sample21	FAXDC2
3.43538e-21	0.280984	0.193	0.113	1.16909e-16	Sample21	PDK4
3.53978e-21	-0.221029	0.066	0.164	1.20462e-16	Sample21	TTC32
3.65629e-21	-0.305935	0.278	0.414	1.24427e-16	Sample21	CNN3
4.09586e-21	0.317133	0.228	0.142	1.39386e-16	Sample21	DPYSL5
4.43498e-21	-0.197819	0.236	0.375	1.50927e-16	Sample21	ZFP36L2
4.52644e-21	-0.286618	0.053	0.143	1.54039e-16	Sample21	MYC
4.67363e-21	-0.208024	0.116	0.23	1.59048e-16	Sample21	TYMS
4.85205e-21	-0.211858	0.038	0.123	1.6512e-16	Sample21	AHCTF1
4.97939e-21	-0.22489	0.076	0.175	1.69454e-16	Sample21	ACAA2
5.18e-21	-0.274618	0.163	0.285	1.76281e-16	Sample21	NLRP1
5.88438e-21	0.369527	0.267	0.183	2.00251e-16	Sample21	DNAJB2
6.99523e-21	-0.287347	0.096	0.201	2.38055e-16	Sample21	TPM1
7.38485e-21	-0.20758	0.049	0.138	2.51314e-16	Sample21	FH
8.63364e-21	0.227873	0.176	0.1	2.93811e-16	Sample21	NIPA1
8.85567e-21	0.218565	0.126	0.063	3.01367e-16	Sample21	SLITRK2
9.93563e-21	0.222603	0.114	0.055	3.38119e-16	Sample21	FOLH1
1.00509e-20	0.317104	0.552	0.491	3.42041e-16	Sample21	PAFAH1B1
1.01379e-20	0.262312	0.616	0.533	3.45003e-16	Sample21	QKI
1.11637e-20	0.354098	0.539	0.478	3.79912e-16	Sample21	SH3GLB1
1.12094e-20	-0.221777	0.072	0.17	3.81466e-16	Sample21	C1orf131
1.17131e-20	-0.276508	0.145	0.262	3.98607e-16	Sample21	IGFBP2
1.31426e-20	0.298984	0.204	0.126	4.47254e-16	Sample21	GAB1
1.34269e-20	-0.230936	0.038	0.121	4.56932e-16	Sample21	NUPR1
1.39077e-20	0.316093	0.576	0.523	4.73292e-16	Sample21	SBDS
1.54005e-20	-0.177247	0.229	0.371	5.24093e-16	Sample21	CAMTA1
1.60017e-20	-0.21181	0.096	0.202	5.44555e-16	Sample21	THYN1
1.76697e-20	0.289485	0.258	0.17	6.01319e-16	Sample21	FRYL
1.80854e-20	-0.2921	0.158	0.276	6.15465e-16	Sample21	DTNA
1.88287e-20	-0.353362	0.04	0.121	6.40759e-16	Sample21	LRRC28
1.92356e-20	-0.315147	0.045	0.129	6.54608e-16	Sample21	TNFRSF12A
2.13799e-20	0.26643	0.176	0.102	7.27579e-16	Sample21	PAQR4
2.14271e-20	0.253657	0.194	0.116	7.29186e-16	Sample21	DOCK10
2.18883e-20	-0.232526	0.184	0.309	7.4488e-16	Sample21	GRINA
2.4522e-20	0.279839	0.255	0.165	8.34507e-16	Sample21	ZCCHC24
2.65137e-20	0.211596	0.121	0.06	9.02287e-16	Sample21	DACT3
2.73702e-20	-0.230968	0.15	0.267	9.31435e-16	Sample21	BOLA3
3.03899e-20	-0.219291	0.14	0.254	1.0342e-15	Sample21	RPAP3
3.44463e-20	0.336447	0.428	0.344	1.17224e-15	Sample21	ANKIB1
3.84216e-20	0.307458	0.535	0.453	1.30753e-15	Sample21	TSC22D4
4.00551e-20	0.245142	0.143	0.076	1.36312e-15	Sample21	LINC00672
4.02084e-20	-0.247759	0.035	0.115	1.36833e-15	Sample21	DNALI1
4.15106e-20	-0.226233	0.081	0.179	1.41265e-15	Sample21	FAM161A
4.33929e-20	-0.206945	0.153	0.276	1.4767e-15	Sample21	ATRAID
4.66699e-20	0.275522	0.199	0.119	1.58822e-15	Sample21	TBC1D12
4.6912e-20	-0.22495	0.998	0.991	1.59646e-15	Sample21	MT-ND4
4.73987e-20	-0.197203	0.193	0.324	1.61302e-15	Sample21	MRPL55
4.74438e-20	0.360189	0.261	0.179	1.61456e-15	Sample21	ADD1
4.90834e-20	0.245769	0.168	0.095	1.67036e-15	Sample21	FAM171A1
5.01198e-20	-0.235876	0.03	0.108	1.70563e-15	Sample21	FRG1CP
5.05582e-20	0.35742	0.358	0.271	1.72055e-15	Sample21	LGALS3BP
5.49839e-20	0.372891	0.275	0.189	1.87116e-15	Sample21	RHOU
5.54086e-20	-0.352306	0.13	0.237	1.88561e-15	Sample21	UBE2S
6.20272e-20	-0.164443	0.113	0.224	2.11085e-15	Sample21	BARD1
6.49105e-20	-0.230829	0.14	0.253	2.20897e-15	Sample21	RHOC
7.33994e-20	-0.189907	0.26	0.408	2.49786e-15	Sample21	BRK1
7.44998e-20	-0.212506	0.056	0.144	2.5353e-15	Sample21	SSBP2
7.66903e-20	-0.171848	0.463	0.618	2.60985e-15	Sample21	UQCR10
7.81024e-20	-0.255882	0.079	0.175	2.6579e-15	Sample21	CSPP1
7.90619e-20	-0.212679	0.093	0.195	2.69055e-15	Sample21	HSDL2
7.97364e-20	-0.255093	0.08	0.176	2.71351e-15	Sample21	LINC01578
8.62174e-20	0.429423	0.338	0.254	2.93406e-15	Sample21	SOX9
8.9686e-20	0.298288	0.193	0.117	3.0521e-15	Sample21	ROGDI
9.14746e-20	0.364793	0.4	0.319	3.11297e-15	Sample21	SQSTM1
1.0983e-19	0.347288	0.385	0.304	3.73762e-15	Sample21	YWHAG
1.13407e-19	-0.172981	0.09	0.192	3.85935e-15	Sample21	TM2D3
1.18218e-19	-0.215924	0.045	0.127	4.02307e-15	Sample21	ZNF528
1.24241e-19	-0.193849	0.084	0.183	4.22804e-15	Sample21	PRKAR2A
1.26055e-19	-0.22918	0.073	0.169	4.28977e-15	Sample21	CCDC34
1.26708e-19	-0.400818	0.046	0.127	4.31201e-15	Sample21	CDKN2A
1.28968e-19	-0.184207	0.367	0.516	4.38892e-15	Sample21	ATP5IF1
1.34163e-19	-0.216333	0.037	0.117	4.56571e-15	Sample21	KMT5A
1.43211e-19	-0.270208	0.932	0.934	4.87363e-15	Sample21	RPL23
1.47093e-19	-0.196371	0.027	0.101	5.00573e-15	Sample21	SDHAF3
1.52717e-19	-0.242926	0.261	0.393	5.1971e-15	Sample21	GOLGA4
2.08597e-19	-0.172401	0.32	0.47	7.09878e-15	Sample21	GUK1
2.11161e-19	-0.188604	0.053	0.14	7.18603e-15	Sample21	TSEN34
2.1409e-19	-0.154358	0.297	0.453	7.28571e-15	Sample21	GNAI2
2.28425e-19	-0.226697	0.23	0.362	7.77353e-15	Sample21	MSI2
2.54233e-19	-0.205385	0.345	0.493	8.6518e-15	Sample21	CYCS
2.5501e-19	-0.469199	0.051	0.132	8.67824e-15	Sample21	IGF1R
2.75008e-19	0.354806	0.438	0.362	9.3588e-15	Sample21	BNIP3L
2.9488e-19	-0.221719	0.068	0.16	1.00351e-14	Sample21	LINC00467
3.15708e-19	-0.23609	0.076	0.17	1.07439e-14	Sample21	GGH
3.16892e-19	-0.143558	0.496	0.658	1.07841e-14	Sample21	PRPF40A
3.31738e-19	-0.204445	0.256	0.39	1.12894e-14	Sample21	ARID4B
3.35674e-19	-0.211023	0.076	0.17	1.14233e-14	Sample21	NTPCR
3.58056e-19	0.301571	0.174	0.104	1.2185e-14	Sample21	FLNB
4.18303e-19	-0.207653	0.091	0.19	1.42353e-14	Sample21	RRP15
4.24989e-19	-0.255229	0.941	0.948	1.44628e-14	Sample21	RPL21
4.8286e-19	-0.199747	0.107	0.209	1.64322e-14	Sample21	EPM2AIP1
5.28125e-19	-0.209374	0.071	0.162	1.79726e-14	Sample21	TM7SF3
6.26081e-19	-0.413406	1	1	2.13062e-14	Sample21	MT-RNR2
6.49235e-19	0.342229	0.237	0.156	2.20941e-14	Sample21	CDKN1C
6.57234e-19	-0.243682	0.048	0.129	2.23663e-14	Sample21	HIST3H2A
7.10081e-19	-0.171589	0.094	0.195	2.41648e-14	Sample21	RUVBL1
7.28165e-19	-0.221224	0.158	0.273	2.47802e-14	Sample21	MPC2
7.59528e-19	0.302129	0.294	0.209	2.58475e-14	Sample21	RNF130
7.72576e-19	-0.216996	0.035	0.111	2.62915e-14	Sample21	PDLIM3
7.81741e-19	0.258163	0.145	0.081	2.66034e-14	Sample21	KLHL7
7.88619e-19	-0.173541	0.243	0.378	2.68375e-14	Sample21	UQCRFS1
8.44938e-19	-0.177106	0.058	0.146	2.87541e-14	Sample21	CBWD1
8.46663e-19	-0.228658	0.122	0.228	2.88128e-14	Sample21	KLHL23
8.52281e-19	0.241744	0.115	0.058	2.9004e-14	Sample21	LRP2
8.67008e-19	-0.21592	0.035	0.11	2.95051e-14	Sample21	SSPN
9.27918e-19	0.410338	0.215	0.136	3.1578e-14	Sample21	VEGFA
9.64436e-19	0.415866	0.163	0.095	3.28207e-14	Sample21	APCDD1
9.87539e-19	0.30752	0.213	0.138	3.36069e-14	Sample21	AC010642.2
1.03504e-18	-0.198871	0.369	0.511	3.52234e-14	Sample21	SNHG6
1.16929e-18	-0.206277	0.186	0.308	3.9792e-14	Sample21	RPL6P27
1.29063e-18	0.184714	0.105	0.051	4.39214e-14	Sample21	TUSC1
1.30141e-18	-0.236333	0.285	0.421	4.42883e-14	Sample21	USP1
1.38493e-18	-0.188335	0.31	0.451	4.71306e-14	Sample21	RBBP6
1.38973e-18	-0.180396	0.05	0.132	4.72937e-14	Sample21	GLT8D1
1.39743e-18	-0.207925	0.066	0.155	4.75558e-14	Sample21	CENPK
1.71135e-18	0.230137	0.161	0.092	5.8239e-14	Sample21	ANGPTL2
1.98129e-18	-0.170815	0.233	0.37	6.74253e-14	Sample21	G3BP1
2.087e-18	-0.173104	0.056	0.142	7.10227e-14	Sample21	CTXN1
2.13658e-18	0.313948	0.621	0.588	7.271e-14	Sample21	KMT2E
2.27423e-18	-0.187853	0.15	0.262	7.73943e-14	Sample21	SDHC
2.373e-18	-0.18794	0.245	0.378	8.07556e-14	Sample21	MAP3K13
2.42629e-18	-0.254509	0.043	0.12	8.2569e-14	Sample21	MIS18BP1
2.54111e-18	0.297101	0.612	0.568	8.64767e-14	Sample21	YWHAZ
2.61776e-18	-0.318815	0.122	0.226	8.9085e-14	Sample21	TOP2A
2.66988e-18	-0.181143	0.108	0.21	9.08587e-14	Sample21	MRPL34
2.69312e-18	-0.187984	0.03	0.103	9.16495e-14	Sample21	IFT46
2.87596e-18	-0.211638	0.531	0.681	9.78719e-14	Sample21	RBMX
2.97506e-18	0.176531	0.687	0.616	1.01244e-13	Sample21	SOX2-OT
3.07406e-18	-0.467922	0.061	0.144	1.04613e-13	Sample21	PSPH
3.10867e-18	-0.185566	0.112	0.216	1.05791e-13	Sample21	IFT81
3.1862e-18	-0.153907	0.117	0.224	1.08429e-13	Sample21	SDCCAG8
3.27567e-18	0.172847	0.472	0.368	1.11474e-13	Sample21	CTSB
3.78568e-18	0.307021	0.642	0.616	1.28831e-13	Sample21	RAB2A
3.80627e-18	0.235313	0.14	0.078	1.29531e-13	Sample21	ATP8A1
3.81305e-18	0.263472	0.637	0.596	1.29762e-13	Sample21	ST13
4.00776e-18	0.263015	0.156	0.09	1.36388e-13	Sample21	AC027644.3
4.05057e-18	-0.163352	0.03	0.101	1.37845e-13	Sample21	DSN1
4.1519e-18	0.310212	0.323	0.241	1.41293e-13	Sample21	PSMC6
4.27252e-18	-0.194379	0.065	0.151	1.45398e-13	Sample21	H2AFX
4.28692e-18	0.296424	0.5	0.432	1.45888e-13	Sample21	DDX17
4.28737e-18	-0.177173	0.168	0.286	1.45903e-13	Sample21	POLR2K
4.33177e-18	-0.150355	0.155	0.27	1.47414e-13	Sample21	RAB4A
4.43342e-18	-0.319491	0.048	0.126	1.50874e-13	Sample21	NUF2
4.88655e-18	-0.205304	0.323	0.462	1.66294e-13	Sample21	C6orf48
5.03925e-18	-0.235213	0.098	0.194	1.71491e-13	Sample21	CNTRL
5.22194e-18	0.295979	0.273	0.19	1.77708e-13	Sample21	NCOA4
5.58884e-18	-0.182032	0.148	0.26	1.90194e-13	Sample21	HDGF
5.65213e-18	-0.190475	0.187	0.307	1.92348e-13	Sample21	UQCRC1
5.92427e-18	-0.213654	0.368	0.508	2.01609e-13	Sample21	CACYBP
6.19971e-18	-0.178822	0.063	0.149	2.10982e-13	Sample21	NIPSNAP1
6.30905e-18	0.312151	0.225	0.149	2.14703e-13	Sample21	CTSA
6.37701e-18	-0.178659	0.037	0.112	2.17016e-13	Sample21	FAM126A
6.56617e-18	-0.179554	0.326	0.469	2.23453e-13	Sample21	NAP1L4
7.29696e-18	-0.179647	0.266	0.401	2.48323e-13	Sample21	RHEB
7.34427e-18	0.236705	0.151	0.087	2.49933e-13	Sample21	LRRC4B
7.51867e-18	-0.210508	0.207	0.331	2.55868e-13	Sample21	FAM32A
8.09574e-18	-0.192673	0.04	0.116	2.75506e-13	Sample21	INAFM1
8.21383e-18	-0.171757	0.194	0.316	2.79525e-13	Sample21	COX14
8.47466e-18	-0.178231	0.145	0.254	2.88401e-13	Sample21	PBRM1
8.54352e-18	0.349815	0.338	0.26	2.90745e-13	Sample21	ASAH1
8.58984e-18	-0.205441	0.063	0.148	2.92321e-13	Sample21	IKBIP
8.62703e-18	-0.264008	0.076	0.165	2.93587e-13	Sample21	TPX2
9.0705e-18	0.33326	0.389	0.314	3.08678e-13	Sample21	CTNNA1
9.98119e-18	-0.216005	0.12	0.221	3.3967e-13	Sample21	FUNDC2
1.05442e-17	-0.202151	0.132	0.237	3.5883e-13	Sample21	TMEM97
1.13119e-17	-0.180768	0.102	0.2	3.84957e-13	Sample21	GOSR1
1.3144e-17	0.295715	0.378	0.294	4.47302e-13	Sample21	ARHGAP5
1.35575e-17	0.253717	0.418	0.323	4.61374e-13	Sample21	PHYHIPL
1.37685e-17	-0.19083	0.045	0.121	4.68556e-13	Sample21	GGPS1
1.44542e-17	0.423395	0.226	0.148	4.91891e-13	Sample21	DLL3
1.47604e-17	0.174173	0.108	0.054	5.02311e-13	Sample21	PCSK6
1.47668e-17	-0.227174	0.061	0.144	5.02529e-13	Sample21	FAM111A
1.60467e-17	-0.272338	0.058	0.139	5.46084e-13	Sample21	UBE2C
1.64408e-17	0.284137	0.712	0.681	5.59496e-13	Sample21	TPI1
1.67047e-17	-0.129593	0.347	0.496	5.68477e-13	Sample21	POLR2I
1.73419e-17	-0.171919	0.107	0.207	5.90161e-13	Sample21	MAP1LC3A
1.80533e-17	-0.186821	0.433	0.58	6.14373e-13	Sample21	PSMA4
1.9304e-17	0.398063	0.764	0.792	6.56935e-13	Sample21	MARCKS
1.95192e-17	-0.211353	0.732	0.81	6.64259e-13	Sample21	UQCRQ
2.06962e-17	-0.746503	0.058	0.132	7.04313e-13	Sample21	RPL10P9
2.06964e-17	0.192072	0.109	0.055	7.04319e-13	Sample21	UNC5B
2.44016e-17	-0.239979	0.279	0.406	8.30411e-13	Sample21	HNRNPH1
2.65309e-17	-0.165309	0.107	0.205	9.02873e-13	Sample21	NABP2
2.73093e-17	-0.172269	0.055	0.136	9.29362e-13	Sample21	BBS4
2.89469e-17	-0.189294	0.063	0.147	9.85091e-13	Sample21	RFC2
2.9469e-17	-0.26565	0.073	0.158	1.00286e-12	Sample21	CKS1B
3.15457e-17	0.29712	0.135	0.075	1.07353e-12	Sample21	NETO2
3.20043e-17	0.324451	0.267	0.189	1.08914e-12	Sample21	PTPRF
3.39402e-17	-0.190024	0.119	0.219	1.15502e-12	Sample21	DNAJC2
3.466e-17	-0.163204	0.042	0.117	1.17951e-12	Sample21	AAED1
3.58939e-17	0.29842	0.557	0.5	1.2215e-12	Sample21	KMT2C
3.59845e-17	0.288842	0.174	0.106	1.22459e-12	Sample21	SLCO3A1
3.78557e-17	0.320406	0.373	0.295	1.28827e-12	Sample21	KDSR
3.86203e-17	-0.181631	0.063	0.144	1.31429e-12	Sample21	ELP6
3.99887e-17	0.290028	0.191	0.12	1.36086e-12	Sample21	GNG7
4.55388e-17	0.266131	0.205	0.132	1.54973e-12	Sample21	ATXN2L
4.82164e-17	-0.156904	0.389	0.541	1.64085e-12	Sample21	PARK7
4.98675e-17	-0.194769	0.037	0.108	1.69704e-12	Sample21	KIF4A
4.9933e-17	0.309413	0.379	0.3	1.69927e-12	Sample21	TMEM87A
5.14167e-17	-0.17612	0.173	0.288	1.74976e-12	Sample21	WDR1
5.14333e-17	-0.1644	0.222	0.343	1.75033e-12	Sample21	KIAA1143
5.54544e-17	0.271999	0.228	0.153	1.88717e-12	Sample21	KLF3
5.61364e-17	0.276575	0.348	0.267	1.91038e-12	Sample21	CAP1
5.768e-17	-0.358982	0.137	0.233	1.96291e-12	Sample21	LINC00844
6.025e-17	0.208475	0.125	0.068	2.05037e-12	Sample21	DIP2C
6.1471e-17	-0.158385	0.176	0.289	2.09192e-12	Sample21	SUZ12
6.60707e-17	-0.166878	0.148	0.257	2.24845e-12	Sample21	SUMO1
6.75899e-17	-0.309594	0.713	0.787	2.30015e-12	Sample21	RPL23A
7.01754e-17	-0.164542	0.043	0.118	2.38814e-12	Sample21	SNRPGP10
7.02668e-17	-0.209914	0.036	0.107	2.39125e-12	Sample21	TIMP4
7.07494e-17	-0.15378	0.091	0.184	2.40767e-12	Sample21	POLR2H
7.26811e-17	0.305645	0.261	0.182	2.47341e-12	Sample21	MIGA1
7.39978e-17	-0.207373	0.032	0.101	2.51822e-12	Sample21	AK1
7.46784e-17	-0.192226	0.091	0.182	2.54138e-12	Sample21	RNASEH2B
7.93914e-17	-0.16696	0.148	0.255	2.70177e-12	Sample21	SMC5
8.62995e-17	-0.184161	0.095	0.187	2.93686e-12	Sample21	SPATA6
8.6438e-17	-0.160944	0.139	0.245	2.94157e-12	Sample21	TMA16
8.68456e-17	0.33246	0.167	0.102	2.95544e-12	Sample21	PLEKHH2
8.88537e-17	-0.158346	0.055	0.134	3.02378e-12	Sample21	NME6
8.95381e-17	-0.191865	0.121	0.218	3.04707e-12	Sample21	DKC1
8.9746e-17	-0.169377	0.22	0.339	3.05415e-12	Sample21	NDUFB3
9.08316e-17	-0.174052	0.081	0.168	3.09109e-12	Sample21	AMZ2
1.03623e-16	-0.152758	0.078	0.165	3.52638e-12	Sample21	SS18L2
1.07561e-16	-0.183872	0.037	0.107	3.6604e-12	Sample21	ARHGEF26
1.08221e-16	0.231815	0.168	0.1	3.68288e-12	Sample21	SNTG1
1.0868e-16	-0.205709	0.176	0.288	3.6985e-12	Sample21	THY1
1.12015e-16	-0.185761	0.145	0.25	3.81199e-12	Sample21	PAICS
1.12939e-16	-0.171364	0.228	0.352	3.84344e-12	Sample21	LSM3
1.14207e-16	0.202566	0.122	0.065	3.88657e-12	Sample21	SRCIN1
1.14237e-16	0.176974	0.104	0.052	3.8876e-12	Sample21	RPL4P4
1.17632e-16	-0.179465	0.116	0.213	4.00315e-12	Sample21	WDR82
1.2e-16	-0.19228	0.12	0.219	4.08371e-12	Sample21	HMGB3
1.25424e-16	-0.198584	0.135	0.238	4.26831e-12	Sample21	CD151
1.25575e-16	-0.168807	0.114	0.212	4.27343e-12	Sample21	CLIP1
1.30345e-16	-0.200142	0.103	0.197	4.43577e-12	Sample21	HMGN2P5
1.30443e-16	-0.291351	0.064	0.145	4.43912e-12	Sample21	TCIM
1.44529e-16	-0.172503	0.117	0.215	4.91846e-12	Sample21	EBNA1BP2
1.46067e-16	-0.175884	0.043	0.116	4.97079e-12	Sample21	TUSC2
1.46302e-16	-0.192691	0.081	0.168	4.97881e-12	Sample21	CMTM6
1.49776e-16	-0.116481	0.327	0.475	5.09704e-12	Sample21	NDUFS6
1.56147e-16	-0.499771	0.157	0.247	5.31383e-12	Sample21	ZFP36
1.59817e-16	-0.190852	0.143	0.246	5.43872e-12	Sample21	KCTD3
1.63543e-16	-0.123865	0.362	0.52	5.56555e-12	Sample21	HMGN1
1.72227e-16	-0.1881	0.085	0.173	5.86106e-12	Sample21	POLE4
1.77566e-16	0.355988	0.263	0.19	6.04275e-12	Sample21	DPP6
1.8432e-16	-0.18451	0.473	0.614	6.27258e-12	Sample21	TSPAN3
1.8558e-16	0.286341	0.217	0.144	6.31549e-12	Sample21	PDGFA
1.89372e-16	-0.17702	0.133	0.235	6.44453e-12	Sample21	MRPL42
1.98145e-16	0.198368	0.109	0.056	6.74306e-12	Sample21	ARHGAP23
2.04594e-16	-0.173059	0.058	0.137	6.96254e-12	Sample21	GNPAT
2.08953e-16	-0.250926	0.937	0.937	7.11088e-12	Sample21	RPS2
2.32069e-16	-0.180312	0.204	0.324	7.89754e-12	Sample21	GNB2
2.49889e-16	-0.229066	0.137	0.237	8.50399e-12	Sample21	NKTR
2.51767e-16	-0.181389	0.212	0.327	8.56789e-12	Sample21	C8orf59
2.53307e-16	-0.206779	0.158	0.264	8.62027e-12	Sample21	SMC4
2.58338e-16	0.177912	0.626	0.539	8.79149e-12	Sample21	UCHL1
2.99266e-16	-0.176859	0.044	0.116	1.01843e-11	Sample21	RPL39P3
3.19538e-16	-0.155781	0.196	0.315	1.08742e-11	Sample21	SMIM10L1
3.19617e-16	-0.318304	0.375	0.497	1.08769e-11	Sample21	ITM2C
3.26234e-16	-0.173677	0.072	0.154	1.11021e-11	Sample21	TCTN1
3.28499e-16	-0.15329	0.24	0.366	1.11791e-11	Sample21	FKBP1A
3.33983e-16	-0.162709	0.168	0.275	1.13658e-11	Sample21	CCDC59
3.41771e-16	0.266192	0.241	0.166	1.16308e-11	Sample21	MICU1
3.41807e-16	-0.193415	0.054	0.13	1.1632e-11	Sample21	FIBIN
3.46812e-16	-0.176663	0.23	0.353	1.18024e-11	Sample21	NUDC
3.47123e-16	-0.208708	0.158	0.264	1.18129e-11	Sample21	C1orf21
3.50073e-16	-0.168379	0.045	0.118	1.19133e-11	Sample21	DYNLT3
3.69318e-16	-0.183448	0.166	0.275	1.25683e-11	Sample21	LAMTOR2
3.70117e-16	-0.206501	0.79	0.846	1.25955e-11	Sample21	RPL24
3.95483e-16	-0.212854	0.038	0.107	1.34587e-11	Sample21	RPGR
4.18373e-16	0.28764	0.327	0.245	1.42377e-11	Sample21	ENDOD1
4.18407e-16	0.325971	0.489	0.427	1.42388e-11	Sample21	CD9
4.19132e-16	-0.141041	0.425	0.575	1.42635e-11	Sample21	CBX5
4.33248e-16	-0.404805	0.051	0.121	1.47439e-11	Sample21	FYB1
4.48823e-16	-0.16234	0.117	0.214	1.52739e-11	Sample21	UPF3B
4.55966e-16	-0.149966	0.13	0.23	1.5517e-11	Sample21	FAAP20
4.65851e-16	-0.177749	0.23	0.35	1.58534e-11	Sample21	EIF4A3
4.7951e-16	-0.170135	0.041	0.112	1.63182e-11	Sample21	RPL23AP2
5.21301e-16	-0.181074	0.084	0.171	1.77404e-11	Sample21	LRRCC1
5.25409e-16	0.306292	0.376	0.305	1.78802e-11	Sample21	ATP6V0E2
5.27755e-16	-0.183845	0.102	0.194	1.796e-11	Sample21	SF3B4
6.13072e-16	-0.2772	0.062	0.139	2.08634e-11	Sample21	SPRY1
6.22964e-16	0.249744	0.153	0.091	2.12001e-11	Sample21	CLCN4
6.46105e-16	-0.172118	0.084	0.169	2.19876e-11	Sample21	TEAD1
6.9551e-16	-0.211578	0.143	0.243	2.36689e-11	Sample21	SPAG16
7.04149e-16	0.293333	0.203	0.136	2.39629e-11	Sample21	HSPA13
7.38648e-16	-0.170987	0.186	0.296	2.51369e-11	Sample21	NDUFAF2
7.47593e-16	0.242835	0.202	0.133	2.54413e-11	Sample21	PDZD8
7.48444e-16	0.28578	0.176	0.111	2.54703e-11	Sample21	PLOD3
7.86211e-16	-0.137136	0.221	0.34	2.67555e-11	Sample21	OTUD6B-AS1
8.24352e-16	-0.211213	0.317	0.443	2.80535e-11	Sample21	SNRPD1
8.24873e-16	0.258475	0.251	0.177	2.80712e-11	Sample21	SEC14L1
8.26086e-16	0.342853	0.463	0.399	2.81125e-11	Sample21	TXNIP
8.37756e-16	0.274655	0.253	0.18	2.85097e-11	Sample21	TRIM9
8.60759e-16	-0.184104	0.125	0.221	2.92925e-11	Sample21	PDE4DIP
9.23195e-16	-0.127885	0.177	0.288	3.14173e-11	Sample21	CMSS1
9.76047e-16	0.257135	0.171	0.107	3.32159e-11	Sample21	PGAM1
1.02009e-15	-0.1392	0.436	0.589	3.47149e-11	Sample21	ATP6V1G1
1.02192e-15	-0.214626	0.499	0.635	3.47771e-11	Sample21	RPS4X
1.07036e-15	-0.153428	0.052	0.126	3.64253e-11	Sample21	AGL
1.1167e-15	-0.134628	0.235	0.359	3.80023e-11	Sample21	APPL1
1.11684e-15	-0.180308	0.205	0.317	3.80073e-11	Sample21	TCEAL8
1.1396e-15	-0.18742	0.161	0.265	3.87818e-11	Sample21	TPRKB
1.21292e-15	0.370368	0.458	0.395	4.12768e-11	Sample21	PGK1
1.25394e-15	-0.217119	0.094	0.179	4.26728e-11	Sample21	RPL22L1
1.26243e-15	0.290899	0.269	0.194	4.29616e-11	Sample21	PTPN13
1.27621e-15	-0.124004	0.437	0.584	4.34307e-11	Sample21	LARP7
1.28024e-15	-0.247122	0.041	0.109	4.3568e-11	Sample21	TMEM176B
1.354e-15	-0.151682	0.186	0.297	4.60781e-11	Sample21	SREK1
1.38494e-15	0.216482	0.157	0.095	4.71308e-11	Sample21	FAM168A
1.3929e-15	-0.190484	0.125	0.22	4.74016e-11	Sample21	HEBP2
1.41977e-15	0.29568	0.311	0.234	4.83161e-11	Sample21	CAMSAP2
1.4385e-15	-0.136751	0.179	0.288	4.89536e-11	Sample21	SQLE
1.45448e-15	-0.349286	0.212	0.313	4.94973e-11	Sample21	SERPINE2
1.46597e-15	-0.136331	0.27	0.4	4.98883e-11	Sample21	ARF1
1.54025e-15	-0.153798	0.14	0.239	5.24163e-11	Sample21	RTL8A
1.54486e-15	0.207617	0.189	0.12	5.25731e-11	Sample21	ACTR1A
1.56714e-15	-0.206999	0.045	0.115	5.33312e-11	Sample21	ATF5
1.59854e-15	0.220911	0.104	0.055	5.44001e-11	Sample21	SETD4
1.64665e-15	-0.303037	0.077	0.156	5.6037e-11	Sample21	GNB4
1.67413e-15	-0.194705	0.124	0.218	5.69725e-11	Sample21	HSPB11
1.73951e-15	-0.139045	0.434	0.585	5.91971e-11	Sample21	SRRM1
1.80019e-15	0.24494	0.61	0.582	6.12624e-11	Sample21	HSBP1
1.84676e-15	-0.175516	0.377	0.5	6.2847e-11	Sample21	TPM3
1.89145e-15	-0.237405	0.218	0.326	6.4368e-11	Sample21	TCEAL2
1.90243e-15	-0.18738	0.067	0.144	6.47417e-11	Sample21	MSH2
1.90622e-15	0.247141	0.603	0.566	6.48706e-11	Sample21	DDX24
2.04449e-15	-0.279847	0.742	0.804	6.9576e-11	Sample21	RPL18A
2.0446e-15	-0.1676	0.153	0.256	6.95797e-11	Sample21	SMARCC1
2.19948e-15	-0.170888	0.091	0.177	7.48504e-11	Sample21	DAP3
2.33696e-15	0.368589	0.318	0.243	7.95291e-11	Sample21	FBXO32
2.46655e-15	0.192116	0.11	0.059	8.39391e-11	Sample21	ITPK1
2.59743e-15	-0.168994	0.042	0.111	8.8393e-11	Sample21	MANF
2.78673e-15	-0.285769	0.056	0.128	9.48351e-11	Sample21	CENPE
2.79563e-15	-0.146302	0.249	0.375	9.5138e-11	Sample21	DNMT1
2.86648e-15	-0.155527	0.043	0.113	9.75493e-11	Sample21	PPAT
2.92403e-15	-0.196926	0.058	0.132	9.95076e-11	Sample21	NEGR1
2.95381e-15	-0.181507	0.259	0.38	1.00521e-10	Sample21	SRSF7
2.95941e-15	0.18158	0.104	0.055	1.00712e-10	Sample21	AP2A1
2.99049e-15	0.231707	0.177	0.112	1.01769e-10	Sample21	CELSR2
3.08567e-15	-0.206928	0.259	0.373	1.05008e-10	Sample21	EIF3H
3.14857e-15	0.254185	0.149	0.09	1.07149e-10	Sample21	TMEM59L
3.20057e-15	0.237622	0.126	0.072	1.08919e-10	Sample21	CD55
3.28735e-15	-0.162071	0.196	0.307	1.11872e-10	Sample21	PCNP
3.5757e-15	-0.251143	0.431	0.574	1.21685e-10	Sample21	NDUFB4
3.57954e-15	0.21269	0.6	0.524	1.21815e-10	Sample21	PNRC1
3.65039e-15	-0.178693	0.15	0.248	1.24227e-10	Sample21	KNOP1
3.69508e-15	-0.184284	0.047	0.116	1.25747e-10	Sample21	ATAD5
3.76859e-15	-0.152036	0.124	0.22	1.28249e-10	Sample21	OXR1
3.97999e-15	-0.251627	0.061	0.136	1.35443e-10	Sample21	PBK
4.2386e-15	0.282018	0.418	0.354	1.44244e-10	Sample21	RALA
4.62476e-15	-0.158283	0.228	0.348	1.57385e-10	Sample21	RPL26L1
4.67401e-15	-0.195484	0.091	0.174	1.59061e-10	Sample21	NELFCD
4.73389e-15	0.288221	0.431	0.363	1.61099e-10	Sample21	KIF1B
4.88756e-15	-0.156246	0.366	0.497	1.66329e-10	Sample21	CBX1
5.02236e-15	-0.168676	0.036	0.101	1.70916e-10	Sample21	AC006333.2
5.02354e-15	0.340786	0.189	0.126	1.70956e-10	Sample21	ABLIM1
5.04735e-15	0.23507	0.117	0.065	1.71766e-10	Sample21	SCAF4
5.31587e-15	-0.179659	0.21	0.324	1.80904e-10	Sample21	TMX4
5.40903e-15	-0.161781	0.125	0.219	1.84075e-10	Sample21	IER3IP1
5.46032e-15	0.206488	0.118	0.065	1.8582e-10	Sample21	MFAP3L
5.65263e-15	-0.13644	0.356	0.492	1.92365e-10	Sample21	SSBP1
5.67209e-15	0.273882	0.333	0.259	1.93027e-10	Sample21	TLN1
5.72495e-15	-0.16972	0.085	0.168	1.94826e-10	Sample21	PMVK
5.72657e-15	-0.142306	0.06	0.134	1.94881e-10	Sample21	PRPF31
5.74703e-15	-0.156649	0.41	0.538	1.95577e-10	Sample21	GOLGB1
5.82227e-15	-0.146588	0.197	0.307	1.98138e-10	Sample21	ISCU
5.87187e-15	-0.175254	0.986	0.985	1.99826e-10	Sample21	PTMA
6.11681e-15	-0.1607	0.102	0.189	2.08161e-10	Sample21	POGZ
6.51864e-15	0.237006	0.146	0.088	2.21836e-10	Sample21	RILPL1
6.80118e-15	-0.141816	0.299	0.433	2.31451e-10	Sample21	SELENOS
7.98298e-15	-0.324441	0.197	0.296	2.71669e-10	Sample21	HSPA1B
8.2077e-15	0.170325	0.121	0.067	2.79316e-10	Sample21	RASGRP3
8.51572e-15	0.27717	0.202	0.136	2.89799e-10	Sample21	ATP2B4
8.51575e-15	-0.152353	0.048	0.118	2.89799e-10	Sample21	FBXO22
8.52983e-15	-0.227607	0.382	0.504	2.90279e-10	Sample21	PRDX5
8.79392e-15	0.186323	0.138	0.08	2.99266e-10	Sample21	CASTOR3
9.10355e-15	0.260891	0.35	0.272	3.09803e-10	Sample21	C16orf45
9.25127e-15	-0.130516	0.141	0.24	3.1483e-10	Sample21	MRPL36
9.66526e-15	-0.145878	0.066	0.143	3.28918e-10	Sample21	TAGLN3
9.68196e-15	0.162318	0.207	0.132	3.29487e-10	Sample21	DAAM2
1.01077e-14	0.288343	0.327	0.252	3.43974e-10	Sample21	ACBD5
1.02648e-14	-0.157983	0.048	0.117	3.49323e-10	Sample21	DUSP12
1.0309e-14	-0.18283	0.23	0.343	3.50826e-10	Sample21	HIGD2A
1.04752e-14	0.185372	0.144	0.084	3.56481e-10	Sample21	FNTB
1.08339e-14	-0.133792	0.299	0.425	3.6869e-10	Sample21	LYRM2
1.09646e-14	-0.212805	0.093	0.176	3.73136e-10	Sample21	KLF10
1.13592e-14	-0.170755	0.063	0.137	3.86564e-10	Sample21	RNF187
1.1578e-14	0.234062	0.199	0.132	3.94011e-10	Sample21	NUMA1
1.17149e-14	-0.149073	0.059	0.132	3.9867e-10	Sample21	MCM3
1.18009e-14	0.327599	0.255	0.185	4.01598e-10	Sample21	NCOA7
1.20408e-14	0.202326	0.104	0.055	4.0976e-10	Sample21	LRP1B
1.22263e-14	0.250725	0.503	0.433	4.16072e-10	Sample21	PPIB
1.31455e-14	0.348687	0.171	0.11	4.47354e-10	Sample21	GALNT15
1.39577e-14	0.271114	0.23	0.162	4.74993e-10	Sample21	PDIA3P1
1.39701e-14	-0.153458	0.059	0.131	4.75418e-10	Sample21	ZNF677
1.41396e-14	-0.161185	0.173	0.277	4.81185e-10	Sample21	C12orf65
1.56623e-14	0.183824	0.112	0.062	5.33002e-10	Sample21	GIT2
1.5826e-14	-0.145988	0.539	0.678	5.38573e-10	Sample21	SRSF11
1.59827e-14	0.15422	0.118	0.065	5.43909e-10	Sample21	MS4A7
1.64401e-14	-0.151041	0.221	0.336	5.59473e-10	Sample21	SMIM26
1.64704e-14	-0.162061	0.109	0.197	5.60505e-10	Sample21	ZSWIM7
1.65917e-14	-0.225113	0.073	0.15	5.64631e-10	Sample21	PRR11
1.70031e-14	-0.146994	0.187	0.294	5.78633e-10	Sample21	PABPC4
1.74052e-14	-0.109771	0.449	0.594	5.92315e-10	Sample21	DNAJC8
1.76077e-14	-0.176327	0.297	0.42	5.99207e-10	Sample21	ATP5MC1
1.81441e-14	-0.123404	0.135	0.234	6.17462e-10	Sample21	C5orf42
1.8237e-14	0.311637	0.379	0.311	6.20622e-10	Sample21	OPTN
1.84354e-14	-0.127691	0.39	0.534	6.27374e-10	Sample21	PCBP2
1.88084e-14	0.222825	0.135	0.079	6.4007e-10	Sample21	EML2
1.92891e-14	-0.165984	0.043	0.108	6.56426e-10	Sample21	ABCA5
1.99309e-14	0.262835	0.302	0.23	6.78269e-10	Sample21	COMT
2.00906e-14	-0.170817	0.05	0.117	6.83703e-10	Sample21	VAMP5
2.06963e-14	0.192453	0.143	0.085	7.04317e-10	Sample21	TMEM178A
2.13008e-14	-0.16908	0.05	0.118	7.24887e-10	Sample21	TSPYL1
2.21392e-14	-0.144503	0.315	0.447	7.53418e-10	Sample21	GOLIM4
2.3617e-14	0.240274	0.611	0.576	8.0371e-10	Sample21	PTTG1IP
2.40384e-14	0.225204	0.127	0.073	8.1805e-10	Sample21	KLF12
2.40769e-14	0.246443	0.209	0.14	8.19361e-10	Sample21	CRYL1
2.47493e-14	0.281495	0.341	0.271	8.42244e-10	Sample21	FAM171B
2.47965e-14	0.224899	0.149	0.091	8.43849e-10	Sample21	DNAJC12
2.51751e-14	-0.148898	0.092	0.175	8.56732e-10	Sample21	ITGB3BP
2.56386e-14	-0.132705	0.145	0.243	8.72509e-10	Sample21	TMEM219
2.57719e-14	0.145615	0.112	0.061	8.77042e-10	Sample21	STXBP6
2.73132e-14	0.213787	0.111	0.061	9.29497e-10	Sample21	CDH8
2.78051e-14	0.201932	0.155	0.095	9.46234e-10	Sample21	ZDHHC20
2.97205e-14	-0.200121	0.078	0.156	1.01142e-09	Sample21	OGFRL1
3.01477e-14	0.158436	0.106	0.057	1.02596e-09	Sample21	PDK2
3.03597e-14	-0.164959	0.042	0.106	1.03317e-09	Sample21	MCM6
3.12923e-14	-0.152441	0.193	0.301	1.06491e-09	Sample21	PSMD2
3.2715e-14	-0.15372	0.04	0.103	1.11332e-09	Sample21	MAP7D3
3.27431e-14	-0.10749	0.276	0.406	1.11428e-09	Sample21	SVIP
3.36593e-14	-0.216638	0.123	0.209	1.14546e-09	Sample21	RPS3AP6
3.4506e-14	-0.162825	0.068	0.142	1.17427e-09	Sample21	SMIM20
3.5692e-14	-0.163093	0.099	0.182	1.21463e-09	Sample21	LRIF1
3.63971e-14	-0.145766	0.275	0.398	1.23863e-09	Sample21	TIMM8B
3.83213e-14	-0.158756	0.162	0.261	1.30411e-09	Sample21	WDR43
4.13484e-14	0.212524	0.135	0.081	1.40713e-09	Sample21	ASPHD1
4.2341e-14	-0.189059	0.133	0.222	1.44091e-09	Sample21	DNPH1
4.27387e-14	-0.191057	0.066	0.138	1.45444e-09	Sample21	DKK3
4.29933e-14	-0.147397	0.111	0.2	1.46311e-09	Sample21	RARS
4.66571e-14	-0.158423	0.121	0.209	1.58779e-09	Sample21	STRBP
4.66737e-14	-0.151197	0.215	0.327	1.58835e-09	Sample21	NDUFAF8
4.68827e-14	0.290905	0.514	0.466	1.59547e-09	Sample21	CLTA
4.75517e-14	0.31634	0.472	0.428	1.61823e-09	Sample21	LAMTOR4
4.77355e-14	-0.184748	0.214	0.323	1.62449e-09	Sample21	NR2F1
4.83115e-14	-0.172812	0.176	0.277	1.64409e-09	Sample21	AGPAT5
4.92531e-14	-0.182465	0.153	0.25	1.67613e-09	Sample21	LAGE3
5.0645e-14	-0.133762	0.122	0.213	1.7235e-09	Sample21	ALDH9A1
5.2511e-14	-0.151692	0.05	0.117	1.787e-09	Sample21	RFC4
5.26758e-14	-0.15916	0.059	0.129	1.79261e-09	Sample21	CROT
5.31708e-14	0.270041	0.114	0.064	1.80946e-09	Sample21	JPH4
5.40289e-14	0.264361	0.417	0.351	1.83866e-09	Sample21	CLCN3
5.50221e-14	0.233068	0.236	0.167	1.87246e-09	Sample21	ACOT7
5.73144e-14	-0.156705	0.131	0.223	1.95047e-09	Sample21	WDR61
5.73202e-14	0.284097	0.248	0.18	1.95066e-09	Sample21	RNF157
5.73871e-14	0.283049	0.173	0.113	1.95294e-09	Sample21	AGPAT4
5.77906e-14	0.270565	0.551	0.513	1.96667e-09	Sample21	ARPC5
5.78884e-14	-0.204872	0.193	0.291	1.97e-09	Sample21	EZR
6.25971e-14	-0.154553	0.039	0.102	2.13024e-09	Sample21	INTU
6.28031e-14	-0.163378	0.112	0.196	2.13725e-09	Sample21	MRPL47
6.30899e-14	-0.201099	0.091	0.171	2.14701e-09	Sample21	FAM181B
6.65616e-14	0.206345	0.139	0.083	2.26516e-09	Sample21	MVB12B
6.78435e-14	-0.14674	0.086	0.165	2.30878e-09	Sample21	CS
6.99297e-14	0.369059	0.405	0.336	2.37978e-09	Sample21	NRXN1
7.145e-14	-0.13795	0.364	0.498	2.43151e-09	Sample21	MZT2B
7.16123e-14	0.215811	0.125	0.072	2.43704e-09	Sample21	RBP7
7.19321e-14	-0.178701	0.344	0.472	2.44792e-09	Sample21	ANP32B
7.28862e-14	0.214155	0.109	0.06	2.48039e-09	Sample21	DLGAP1
7.49027e-14	-0.365163	0.485	0.375	2.54901e-09	Sample21	CCL4L2
7.50708e-14	0.338605	0.289	0.214	2.55473e-09	Sample21	CDK6
7.61507e-14	-0.210335	0.216	0.317	2.59148e-09	Sample21	PFDN4
7.93017e-14	-0.128449	0.089	0.17	2.69872e-09	Sample21	DPM3
8.86957e-14	0.256783	0.536	0.499	3.0184e-09	Sample21	VAPA
9.10538e-14	-0.167813	0.065	0.135	3.09865e-09	Sample21	TUBG1
9.21353e-14	-0.138552	0.276	0.398	3.13546e-09	Sample21	HNRNPA0
9.38243e-14	-0.211089	0.766	0.805	3.19293e-09	Sample21	YBX1
9.68647e-14	-0.129841	0.151	0.251	3.2964e-09	Sample21	PPP4R2
1.00004e-13	0.233423	0.16	0.102	3.40324e-09	Sample21	HNRNPCP2
1.00251e-13	0.213088	0.161	0.102	3.41163e-09	Sample21	TAPT1
1.01483e-13	-0.269698	0.113	0.193	3.45356e-09	Sample21	TUBA1C
1.02555e-13	-0.150033	0.103	0.186	3.49006e-09	Sample21	ARIH2
1.0514e-13	-0.143108	0.2	0.306	3.57803e-09	Sample21	PSMD12
1.1545e-13	-0.168114	0.127	0.216	3.92887e-09	Sample21	GSTK1
1.16293e-13	-0.128828	0.04	0.102	3.95756e-09	Sample21	CYP2U1
1.18591e-13	0.207518	0.142	0.087	4.03577e-09	Sample21	ANKH
1.18743e-13	-0.159888	0.423	0.559	4.04093e-09	Sample21	NDUFC1
1.24241e-13	-0.127961	0.053	0.12	4.22803e-09	Sample21	AC019205.1
1.32127e-13	-0.158305	0.076	0.151	4.49641e-09	Sample21	SRP19
1.32728e-13	0.232491	0.121	0.071	4.51686e-09	Sample21	LINC00205
1.45005e-13	0.231156	0.164	0.105	4.93465e-09	Sample21	SHD
1.47727e-13	0.296042	0.295	0.227	5.02729e-09	Sample21	GSTO1
1.57359e-13	-0.137318	0.262	0.379	5.35509e-09	Sample21	CEBPZ
1.65975e-13	0.222581	0.171	0.11	5.64828e-09	Sample21	PREX1
1.69865e-13	0.257785	0.577	0.552	5.78069e-09	Sample21	SF3B1
1.71721e-13	-0.165568	0.071	0.144	5.84383e-09	Sample21	CMC1
1.71832e-13	0.203379	0.114	0.065	5.8476e-09	Sample21	FAM124A
1.73377e-13	-0.161832	0.06	0.129	5.90018e-09	Sample21	RPL12P4
1.73921e-13	-0.143264	0.116	0.201	5.9187e-09	Sample21	MAPRE1
1.75615e-13	-0.155687	0.066	0.137	5.97635e-09	Sample21	ZBTB18
1.81237e-13	-0.134982	0.202	0.31	6.16768e-09	Sample21	YTHDF2
1.86811e-13	-0.155886	0.071	0.141	6.35737e-09	Sample21	MLH3
1.93901e-13	0.203347	0.16	0.1	6.59866e-09	Sample21	ENPP6
1.99058e-13	0.265213	0.222	0.157	6.77414e-09	Sample21	SMAP2
2.0187e-13	-0.170245	0.138	0.228	6.86983e-09	Sample21	EZH2
2.04911e-13	-0.134847	0.247	0.358	6.97333e-09	Sample21	TXNDC17
2.08343e-13	0.388711	0.56	0.503	7.0901e-09	Sample21	BCAN
2.16395e-13	-0.161437	0.057	0.124	7.36414e-09	Sample21	RAC3
2.2196e-13	-0.152896	0.105	0.187	7.55353e-09	Sample21	CCDC91
2.23307e-13	-0.152749	0.125	0.213	7.59936e-09	Sample21	SRSF6
2.25737e-13	-0.163695	0.104	0.185	7.68206e-09	Sample21	GPATCH4
2.42463e-13	0.253264	0.16	0.101	8.25125e-09	Sample21	ADAMTS4
2.46054e-13	-0.170018	0.042	0.102	8.37346e-09	Sample21	SAMD9
2.54319e-13	-0.145363	0.097	0.176	8.65474e-09	Sample21	GRAMD2B
2.58436e-13	-0.144463	0.088	0.165	8.79484e-09	Sample21	PPA2
2.6215e-13	-0.159659	0.051	0.116	8.92123e-09	Sample21	ARHGEF12
2.62941e-13	-0.156963	0.221	0.328	8.94814e-09	Sample21	EIF3E
2.67308e-13	-0.185691	0.181	0.278	9.09676e-09	Sample21	PSENEN
2.70884e-13	0.290163	0.322	0.26	9.21844e-09	Sample21	WBP2
2.95015e-13	-0.168934	0.066	0.135	1.00397e-08	Sample21	DCTPP1
2.95047e-13	-0.159554	0.05	0.114	1.00407e-08	Sample21	RGMA
2.95575e-13	0.275752	0.415	0.358	1.00587e-08	Sample21	RAB7A
3.17132e-13	-0.140273	0.043	0.105	1.07923e-08	Sample21	DDX55
3.27367e-13	-0.147836	0.105	0.187	1.11406e-08	Sample21	SMARCA2
3.28998e-13	-0.16342	0.084	0.159	1.11961e-08	Sample21	C15orf61
3.3436e-13	0.175504	0.131	0.077	1.13786e-08	Sample21	NINJ2
3.48094e-13	-0.156761	0.057	0.122	1.1846e-08	Sample21	AL049873.1
3.48571e-13	-0.14478	0.065	0.135	1.18622e-08	Sample21	SAE1
3.56447e-13	0.26173	0.339	0.265	1.21302e-08	Sample21	UBL3
3.78606e-13	-0.171406	0.146	0.236	1.28844e-08	Sample21	DTYMK
3.80881e-13	-0.162924	0.067	0.136	1.29618e-08	Sample21	STK38L
3.81058e-13	0.254046	0.575	0.546	1.29678e-08	Sample21	AP2B1
3.83445e-13	-0.131941	0.058	0.126	1.3049e-08	Sample21	SNX7
3.84825e-13	-0.134564	0.119	0.206	1.3096e-08	Sample21	ATAD2
3.85699e-13	-0.15903	0.06	0.129	1.31257e-08	Sample21	CSKMT
3.87188e-13	0.28846	0.346	0.271	1.31764e-08	Sample21	CCND2
4.28881e-13	-0.154995	0.127	0.213	1.45952e-08	Sample21	CCDC137
4.31392e-13	-0.147823	0.042	0.102	1.46807e-08	Sample21	RIMKLB
4.38204e-13	-0.136903	0.463	0.594	1.49125e-08	Sample21	NDUFB9
4.64e-13	-0.123718	0.091	0.17	1.57904e-08	Sample21	POLD3
4.69401e-13	-0.131486	0.06	0.128	1.59742e-08	Sample21	RPL24P2
4.72526e-13	0.244472	0.262	0.195	1.60805e-08	Sample21	NAPG
4.82793e-13	-0.120245	0.112	0.194	1.64299e-08	Sample21	ETFA
4.8669e-13	-0.144021	0.239	0.349	1.65626e-08	Sample21	DDX46
5.25949e-13	-0.177461	0.646	0.74	1.78986e-08	Sample21	RPL22
5.31731e-13	-0.164095	0.144	0.235	1.80953e-08	Sample21	GPI
5.34731e-13	0.253775	0.174	0.114	1.81974e-08	Sample21	LPAR1
5.45137e-13	-0.138889	0.044	0.105	1.85516e-08	Sample21	LRRC37BP1
5.52187e-13	-0.128998	0.113	0.198	1.87915e-08	Sample21	SHOC2
5.5297e-13	0.230632	0.436	0.36	1.88181e-08	Sample21	CAMK2N1
5.65567e-13	0.191484	0.824	0.822	1.92468e-08	Sample21	PTN
5.69115e-13	-0.130135	0.092	0.17	1.93675e-08	Sample21	LSM6
5.77092e-13	0.304616	0.379	0.314	1.9639e-08	Sample21	RUFY2
5.80973e-13	-0.145766	0.161	0.255	1.97711e-08	Sample21	PEG10
5.82639e-13	-0.138043	0.269	0.379	1.98278e-08	Sample21	SNRPD3
5.83201e-13	-0.163081	0.113	0.194	1.98469e-08	Sample21	CYSTM1
5.84463e-13	-0.131376	0.178	0.276	1.98899e-08	Sample21	SNHG9
5.88361e-13	0.25443	0.434	0.363	2.00225e-08	Sample21	PPA1
5.94338e-13	-0.179136	0.708	0.791	2.02259e-08	Sample21	UQCRB
6.10833e-13	0.206086	0.145	0.09	2.07873e-08	Sample21	CERS2
6.51773e-13	-0.146073	0.145	0.236	2.21805e-08	Sample21	TMED2
6.55013e-13	0.214471	0.148	0.092	2.22907e-08	Sample21	DIP2B
6.58383e-13	-0.153841	0.305	0.422	2.24054e-08	Sample21	PPIG
6.75332e-13	0.169939	0.106	0.059	2.29822e-08	Sample21	CPPED1
6.76631e-13	-0.144504	0.184	0.282	2.30264e-08	Sample21	TMED9
6.88429e-13	-0.14063	0.066	0.135	2.34279e-08	Sample21	MTHFD2L
6.91298e-13	0.251266	0.168	0.111	2.35256e-08	Sample21	EPS15
7.1293e-13	-0.176897	0.058	0.123	2.42617e-08	Sample21	MATN2
7.19783e-13	-0.261534	0.709	0.779	2.44949e-08	Sample21	RPL3
7.19908e-13	-0.141351	0.05	0.114	2.44992e-08	Sample21	PPIH
7.46588e-13	-0.154927	0.051	0.114	2.54071e-08	Sample21	TP53TG1
7.67464e-13	-0.172508	0.713	0.788	2.61176e-08	Sample21	SERF2
8.3735e-13	-0.143915	0.041	0.101	2.84959e-08	Sample21	DYNC2H1
8.39666e-13	-0.124767	0.394	0.526	2.85747e-08	Sample21	C1orf43
8.43955e-13	-0.155733	0.1	0.179	2.87206e-08	Sample21	SRA1
8.57283e-13	0.182444	0.117	0.068	2.91742e-08	Sample21	CORO2B
8.58888e-13	0.178987	0.135	0.082	2.92288e-08	Sample21	FAM131B
8.66919e-13	-0.144154	0.066	0.134	2.95021e-08	Sample21	CENPH
8.81985e-13	-0.123744	0.097	0.175	3.00148e-08	Sample21	RRP36
8.86821e-13	0.173295	0.102	0.056	3.01794e-08	Sample21	SGCD
8.97263e-13	0.242617	0.174	0.115	3.05348e-08	Sample21	BIN1
9.70238e-13	-0.194518	0.41	0.519	3.30182e-08	Sample21	APLP2
9.73202e-13	0.153276	0.855	0.828	3.3119e-08	Sample21	CFL1
9.7752e-13	-0.156703	0.148	0.237	3.3266e-08	Sample21	CDC42BPA
1.01735e-12	0.222802	0.178	0.119	3.46215e-08	Sample21	MAGI2
1.0224e-12	-0.136706	0.273	0.387	3.47934e-08	Sample21	ZMAT2
1.03272e-12	-0.245213	0.255	0.354	3.51445e-08	Sample21	AC099560.2
1.0394e-12	0.280406	0.377	0.317	3.53719e-08	Sample21	STAG2
1.07019e-12	0.262931	0.251	0.186	3.64195e-08	Sample21	TULP4
1.0944e-12	-0.131431	0.079	0.153	3.72434e-08	Sample21	GON4L
1.09604e-12	-0.134679	0.056	0.122	3.72995e-08	Sample21	Z74021.1
1.11034e-12	-0.140078	0.184	0.279	3.77861e-08	Sample21	DGUOK
1.13883e-12	0.187449	0.144	0.089	3.87555e-08	Sample21	TYRO3
1.18416e-12	0.237267	0.303	0.235	4.02981e-08	Sample21	TIMP2
1.25118e-12	0.208197	0.14	0.088	4.25788e-08	Sample21	GOT2
1.2773e-12	-0.153024	0.057	0.121	4.34679e-08	Sample21	LLPH
1.29314e-12	-0.149519	0.066	0.133	4.4007e-08	Sample21	PRIM1
1.29837e-12	-0.136639	0.163	0.257	4.41849e-08	Sample21	BAX
1.30191e-12	-0.131536	0.127	0.213	4.43052e-08	Sample21	MRPL1
1.31765e-12	-0.13392	0.075	0.147	4.48409e-08	Sample21	PXMP2
1.33652e-12	-0.241369	0.058	0.121	4.54831e-08	Sample21	IFITM2
1.36036e-12	-0.130501	0.189	0.287	4.62943e-08	Sample21	ASPH
1.40293e-12	0.265879	0.288	0.22	4.7743e-08	Sample21	SLF2
1.43256e-12	-0.14211	0.257	0.367	4.87514e-08	Sample21	NOP10
1.4347e-12	0.238542	0.341	0.267	4.88243e-08	Sample21	SH3KBP1
1.43866e-12	-0.124369	0.18	0.278	4.89592e-08	Sample21	PBX1
1.44922e-12	0.243538	0.2	0.139	4.93183e-08	Sample21	NCDN
1.45267e-12	0.250617	0.204	0.141	4.94358e-08	Sample21	VTI1B
1.47758e-12	-0.157572	0.06	0.125	5.02837e-08	Sample21	ABHD14A
1.48746e-12	-0.131378	0.132	0.218	5.06197e-08	Sample21	COA4
1.52738e-12	0.212276	0.102	0.057	5.19782e-08	Sample21	CDH19
1.55431e-12	-1.08253	0.653	0.665	5.28946e-08	Sample21	MT2A
1.61147e-12	-0.342952	0.075	0.143	5.48401e-08	Sample21	SOD2
1.62571e-12	-0.184539	0.143	0.226	5.53247e-08	Sample21	MRPL18
1.6315e-12	0.249491	0.258	0.186	5.55216e-08	Sample21	EVI2A
1.72257e-12	-0.152392	0.112	0.192	5.86208e-08	Sample21	SDAD1
1.77054e-12	0.200124	0.168	0.11	6.02532e-08	Sample21	ABHD17A
1.79274e-12	-0.218002	0.05	0.111	6.10086e-08	Sample21	KCNQ1OT1
1.79687e-12	-0.149055	0.083	0.154	6.11492e-08	Sample21	POLR1D
1.83419e-12	-0.105062	0.105	0.187	6.24194e-08	Sample21	PDRG1
1.863e-12	-0.154711	0.148	0.235	6.33996e-08	Sample21	MRPS26
1.94382e-12	0.222806	0.711	0.65	6.61502e-08	Sample21	EGR1
1.96494e-12	0.247143	0.289	0.22	6.68689e-08	Sample21	HIP1
1.99201e-12	0.228709	0.209	0.146	6.77901e-08	Sample21	TMOD2
1.99241e-12	-0.151553	0.116	0.199	6.78038e-08	Sample21	IFT22
2.00648e-12	-0.150737	0.075	0.145	6.82825e-08	Sample21	FAM136A
2.04659e-12	-0.122021	0.05	0.112	6.96475e-08	Sample21	C5orf15
2.12003e-12	-0.136173	0.055	0.119	7.21468e-08	Sample21	PGP
2.25337e-12	-0.319414	0.109	0.183	7.66846e-08	Sample21	NAMPT
2.28231e-12	-0.1465	0.119	0.201	7.76691e-08	Sample21	DHX30
2.29526e-12	-0.125543	0.062	0.128	7.811e-08	Sample21	NMB
2.33851e-12	-0.136909	0.048	0.109	7.95818e-08	Sample21	SNRNP40
2.42155e-12	-0.196016	0.237	0.338	8.24077e-08	Sample21	JUND
2.42423e-12	-0.119854	0.338	0.467	8.24988e-08	Sample21	TRMT112
2.4612e-12	-0.110088	0.044	0.103	8.3757e-08	Sample21	RRN3P1
2.50502e-12	-0.165498	0.068	0.135	8.52482e-08	Sample21	ZNF528-AS1
2.52445e-12	-0.117197	0.423	0.562	8.59097e-08	Sample21	RBM25
2.53515e-12	0.275527	0.179	0.121	8.62738e-08	Sample21	RHOG
2.55636e-12	-0.135446	0.075	0.145	8.69954e-08	Sample21	WDR54
2.57539e-12	-0.15038	0.082	0.152	8.76432e-08	Sample21	AP3S1
2.60971e-12	-0.170196	0.063	0.127	8.8811e-08	Sample21	RFC3
2.63897e-12	0.277379	0.274	0.211	8.98069e-08	Sample21	THRA
2.68635e-12	-0.148005	0.369	0.499	9.14191e-08	Sample21	SNRPC
2.88284e-12	-0.153209	0.088	0.16	9.8106e-08	Sample21	MT-TT
3.00561e-12	-0.136139	0.109	0.188	1.02284e-07	Sample21	RWDD4
3.15548e-12	-0.13146	0.123	0.206	1.07384e-07	Sample21	MRPL23
3.18092e-12	0.292345	0.409	0.355	1.0825e-07	Sample21	RABAC1
3.21812e-12	0.241335	0.282	0.215	1.09516e-07	Sample21	ARHGAP12
3.24548e-12	-0.131329	0.063	0.128	1.10447e-07	Sample21	RHOQ
3.3658e-12	-0.156999	0.045	0.103	1.14542e-07	Sample21	NMI
3.66969e-12	-0.11603	0.082	0.154	1.24883e-07	Sample21	BIRC5
3.7567e-12	0.215815	0.126	0.076	1.27844e-07	Sample21	AC006059.1
3.9233e-12	-0.132026	0.076	0.144	1.33514e-07	Sample21	SMIM19
3.98146e-12	-0.173957	0.126	0.206	1.35493e-07	Sample21	KPNA2
4.02837e-12	-0.17407	0.166	0.254	1.3709e-07	Sample21	RPA3
4.24525e-12	-0.154225	0.179	0.272	1.4447e-07	Sample21	RPAP2
4.26792e-12	-0.113629	0.239	0.348	1.45242e-07	Sample21	ZNF428
4.29213e-12	-0.167657	0.441	0.555	1.46065e-07	Sample21	PSMB4
4.3427e-12	-0.166178	0.263	0.366	1.47786e-07	Sample21	PFDN2
4.35544e-12	-0.114043	0.372	0.501	1.4822e-07	Sample21	ZCRB1
4.39372e-12	-0.137915	0.12	0.203	1.49523e-07	Sample21	APH1A
4.43925e-12	-0.145259	0.138	0.223	1.51072e-07	Sample21	EXOSC8
4.75397e-12	-0.119361	0.104	0.181	1.61782e-07	Sample21	FBL
4.78193e-12	0.267789	0.281	0.218	1.62734e-07	Sample21	ARL2BP
4.83112e-12	0.19005	0.138	0.085	1.64408e-07	Sample21	EVL
4.96422e-12	-0.204769	0.148	0.23	1.68937e-07	Sample21	CENPX
5.30355e-12	-0.157111	0.299	0.415	1.80485e-07	Sample21	ILF2
5.36232e-12	-0.106159	0.325	0.455	1.82485e-07	Sample21	RPN2
5.36464e-12	-0.109696	0.055	0.116	1.82564e-07	Sample21	RDH14
5.46691e-12	-0.123238	0.053	0.115	1.86044e-07	Sample21	HDAC1
5.55717e-12	-0.149306	0.108	0.185	1.89116e-07	Sample21	DHFR
5.68859e-12	0.213704	0.173	0.116	1.93588e-07	Sample21	RALGDS
5.73347e-12	-0.122197	0.054	0.116	1.95116e-07	Sample21	DIAPH1
5.81048e-12	-0.104511	0.081	0.151	1.97736e-07	Sample21	NCBP2-AS2
5.81779e-12	-0.165486	0.193	0.284	1.97985e-07	Sample21	LBR
5.86283e-12	-0.18613	0.261	0.364	1.99518e-07	Sample21	KMT2A
6.05304e-12	0.224707	0.277	0.209	2.05991e-07	Sample21	NIN
6.18805e-12	-0.512918	0.158	0.234	2.10586e-07	Sample21	LGALS3
6.57532e-12	0.166343	0.125	0.076	2.23765e-07	Sample21	HIP1R
6.62737e-12	-0.143888	0.087	0.159	2.25536e-07	Sample21	MPZL1
6.6872e-12	-0.146445	0.105	0.181	2.27572e-07	Sample21	EXTL2
6.81874e-12	-0.155367	0.086	0.156	2.32048e-07	Sample21	PSMG3
6.90011e-12	0.264194	0.273	0.209	2.34818e-07	Sample21	EXOC1
6.93822e-12	-0.149354	0.176	0.267	2.36115e-07	Sample21	CRIP2
7.07142e-12	-0.147742	0.112	0.19	2.40647e-07	Sample21	HDDC2
7.31469e-12	-0.173917	0.276	0.381	2.48926e-07	Sample21	TMPO
7.37093e-12	-0.116635	0.087	0.161	2.5084e-07	Sample21	MRPL37
7.38661e-12	-0.130577	0.162	0.254	2.51374e-07	Sample21	NDUFA8
7.82261e-12	-0.132516	0.248	0.353	2.66211e-07	Sample21	SETD2
8.3965e-12	-0.150744	0.158	0.246	2.85741e-07	Sample21	RPL21P28
9.16732e-12	-0.129994	0.244	0.348	3.11973e-07	Sample21	UBE2V2
9.31471e-12	0.265197	0.161	0.107	3.16989e-07	Sample21	BEND5
9.55254e-12	-0.158828	0.076	0.143	3.25082e-07	Sample21	SCLT1
1.00477e-11	-0.135501	0.209	0.307	3.41934e-07	Sample21	PSMA1
1.07102e-11	-0.110642	0.168	0.258	3.64477e-07	Sample21	MOCS2
1.11179e-11	0.203186	0.176	0.119	3.78353e-07	Sample21	APBB2
1.14681e-11	0.238451	0.406	0.344	3.90272e-07	Sample21	MT-TP
1.19029e-11	-0.127516	0.059	0.121	4.05066e-07	Sample21	ARL6IP6
1.20604e-11	-0.107044	0.37	0.493	4.10426e-07	Sample21	SRSF3
1.21438e-11	0.298863	0.174	0.119	4.13264e-07	Sample21	DDIT4
1.23407e-11	-0.128575	0.178	0.27	4.19967e-07	Sample21	SFSWAP
1.25568e-11	-0.112021	0.114	0.194	4.27322e-07	Sample21	NAA20
1.29842e-11	-0.117163	0.076	0.144	4.41864e-07	Sample21	MANBAL
1.31502e-11	0.259193	0.215	0.156	4.47513e-07	Sample21	ANKRD36BP1
1.37555e-11	0.184296	0.148	0.096	4.68113e-07	Sample21	CUL2
1.4138e-11	-0.126363	0.057	0.118	4.81131e-07	Sample21	AIDA
1.42396e-11	-0.258235	0.19	0.273	4.84589e-07	Sample21	BRD7
1.42934e-11	0.205392	0.186	0.128	4.86418e-07	Sample21	KCTD7
1.44096e-11	-0.115549	0.159	0.247	4.90373e-07	Sample21	STOML2
1.46254e-11	-0.212249	0.05	0.107	4.97718e-07	Sample21	GLIPR1
1.47176e-11	-0.111878	0.193	0.291	5.00856e-07	Sample21	UBE2K
1.52039e-11	-0.115307	0.1	0.173	5.17402e-07	Sample21	ARL13B
1.52093e-11	0.214285	0.121	0.074	5.17586e-07	Sample21	TACC2
1.56421e-11	-0.132742	0.299	0.409	5.32317e-07	Sample21	PSMB7
1.61054e-11	0.400556	0.399	0.363	5.48084e-07	Sample21	NRCAM
1.6251e-11	-0.122798	0.168	0.257	5.53036e-07	Sample21	COPRS
1.63952e-11	-0.173321	0.25	0.35	5.57945e-07	Sample21	DCTN3
1.64185e-11	0.251232	0.278	0.215	5.58738e-07	Sample21	KAT6B
1.66386e-11	-0.122476	0.093	0.165	5.66229e-07	Sample21	DDOST
1.69201e-11	-0.119969	0.391	0.513	5.75807e-07	Sample21	DUT
1.69652e-11	-0.183479	0.801	0.844	5.77343e-07	Sample21	RPS24
1.72381e-11	0.208781	0.198	0.139	5.86628e-07	Sample21	PFKL
1.79123e-11	-0.228023	0.207	0.292	6.09572e-07	Sample21	RAMP1
1.8364e-11	-0.133254	0.166	0.253	6.24946e-07	Sample21	MED4
1.88513e-11	-0.148693	0.197	0.294	6.41528e-07	Sample21	DNAJC19
1.9131e-11	-0.137756	0.051	0.109	6.51046e-07	Sample21	FAM184A
1.92003e-11	0.234436	0.115	0.069	6.53404e-07	Sample21	SERPINB1
1.96125e-11	-0.136616	0.076	0.143	6.67431e-07	Sample21	EHBP1
1.9723e-11	0.265997	0.444	0.4	6.71192e-07	Sample21	SRPK2
2.07858e-11	-0.10062	0.117	0.196	7.07362e-07	Sample21	RAB35
2.0865e-11	-0.101214	0.449	0.582	7.10055e-07	Sample21	COX5A
2.11034e-11	-0.101459	0.201	0.296	7.18171e-07	Sample21	POLR2E
2.1243e-11	-0.114551	0.233	0.338	7.22922e-07	Sample21	HIGD1A
2.15593e-11	0.251867	0.156	0.103	7.33685e-07	Sample21	ITPKB
2.19162e-11	-0.149079	0.069	0.133	7.4583e-07	Sample21	CRLS1
2.20887e-11	-0.132657	0.146	0.228	7.517e-07	Sample21	WBP4
2.23765e-11	-0.176254	0.214	0.306	7.61494e-07	Sample21	GCC2
2.27716e-11	0.209571	0.148	0.097	7.74939e-07	Sample21	FAM234A
2.31511e-11	-0.155035	0.392	0.504	7.87856e-07	Sample21	NDUFB6
2.32773e-11	0.177113	0.111	0.066	7.9215e-07	Sample21	CLIP2
2.34233e-11	-0.137286	0.104	0.177	7.9712e-07	Sample21	TMEM9B
2.35311e-11	-0.155582	0.089	0.157	8.00787e-07	Sample21	SRSF8
2.4172e-11	-0.142337	0.102	0.175	8.22597e-07	Sample21	PPCS
2.45616e-11	-0.175135	0.122	0.197	8.35855e-07	Sample21	ANKRD26
2.64832e-11	-0.289131	0.233	0.323	9.01251e-07	Sample21	ZFP36L1
2.70295e-11	-0.126649	0.066	0.129	9.19841e-07	Sample21	HELLS
2.92484e-11	-0.123692	0.066	0.128	9.95352e-07	Sample21	MCM2
2.93473e-11	0.214807	0.289	0.222	9.98717e-07	Sample21	FAIM2
2.96428e-11	-0.134958	0.103	0.175	1.00877e-06	Sample21	TMOD3
2.99949e-11	-0.132272	0.263	0.369	1.02076e-06	Sample21	NIFK
3.02527e-11	-0.115635	0.226	0.327	1.02953e-06	Sample21	DNTTIP2
3.05796e-11	-0.128976	0.118	0.195	1.04065e-06	Sample21	APOO
3.09947e-11	0.200052	0.139	0.089	1.05478e-06	Sample21	MAPK8IP3
3.57408e-11	-0.167987	0.112	0.184	1.21629e-06	Sample21	H3F3A
3.62601e-11	-0.103521	0.083	0.15	1.23397e-06	Sample21	IMMP1L
3.67211e-11	0.221536	0.356	0.287	1.24966e-06	Sample21	ELAVL3
3.76416e-11	-0.122613	0.056	0.115	1.28098e-06	Sample21	SLC36A4
3.89122e-11	-0.160259	0.048	0.102	1.32422e-06	Sample21	DRAXIN
3.95115e-11	0.200522	0.15	0.099	1.34462e-06	Sample21	TNKS2
4.14194e-11	0.187233	0.131	0.083	1.40955e-06	Sample21	DNM2
4.32801e-11	0.198195	0.108	0.064	1.47287e-06	Sample21	RELL1
4.44558e-11	-0.218739	0.057	0.115	1.51287e-06	Sample21	TTK
4.55039e-11	-0.13054	0.523	0.647	1.54854e-06	Sample21	HSPD1
4.66831e-11	-0.124489	0.072	0.136	1.58867e-06	Sample21	CCNL2
4.67863e-11	-0.142523	0.252	0.351	1.59218e-06	Sample21	DPY30
4.78647e-11	0.322831	0.329	0.273	1.62888e-06	Sample21	SYNE2
4.88549e-11	-0.146152	0.078	0.142	1.66258e-06	Sample21	MT-TW
4.93133e-11	0.241071	0.338	0.28	1.67818e-06	Sample21	DDR1
5.23437e-11	-0.16775	0.093	0.161	1.78131e-06	Sample21	TCEAL5
5.25311e-11	-0.164939	0.552	0.672	1.78769e-06	Sample21	RPL28
5.26656e-11	-0.33398	0.888	0.879	1.79226e-06	Sample21	RPS29
5.40114e-11	0.232536	0.162	0.109	1.83806e-06	Sample21	NACC2
5.58362e-11	-0.568141	0.192	0.262	1.90016e-06	Sample21	ATF3
5.75677e-11	-0.111708	0.052	0.11	1.95909e-06	Sample21	ALKBH2
5.94935e-11	-0.116617	0.4	0.515	2.02462e-06	Sample21	RSL1D1
6.20386e-11	-0.139068	0.122	0.199	2.11124e-06	Sample21	PSMD13
6.22198e-11	0.186862	0.911	0.906	2.1174e-06	Sample21	CALM2
6.27748e-11	-0.130998	0.081	0.148	2.13629e-06	Sample21	CEP83
6.47574e-11	-0.120153	0.192	0.279	2.20376e-06	Sample21	SNF8
6.48508e-11	-0.140421	0.12	0.195	2.20694e-06	Sample21	NAA10
6.76108e-11	-0.129793	0.228	0.326	2.30086e-06	Sample21	TCERG1
6.94726e-11	-0.110666	0.274	0.381	2.36422e-06	Sample21	EBAG9
6.98147e-11	0.223272	0.407	0.35	2.37587e-06	Sample21	ADGRG1
7.08165e-11	0.224343	0.125	0.079	2.40996e-06	Sample21	NEO1
7.08419e-11	-0.147599	0.064	0.124	2.41082e-06	Sample21	ACTN1
7.10443e-11	-0.122011	0.062	0.122	2.41771e-06	Sample21	PRADC1
7.3908e-11	-0.161655	0.099	0.168	2.51516e-06	Sample21	AL590867.2
7.40608e-11	-0.119314	0.073	0.136	2.52036e-06	Sample21	AKIP1
7.41782e-11	-0.118983	0.192	0.282	2.52436e-06	Sample21	RPF2
7.74157e-11	-0.117073	0.096	0.165	2.63453e-06	Sample21	MAGOHB
7.74884e-11	0.203716	0.145	0.096	2.63701e-06	Sample21	SEMA3B
7.79593e-11	0.167529	0.124	0.077	2.65303e-06	Sample21	SNX29
7.85487e-11	-0.109154	0.154	0.238	2.67309e-06	Sample21	AHI1
8.01068e-11	0.222282	0.207	0.15	2.72611e-06	Sample21	AP001324.1
8.11136e-11	-0.128239	0.158	0.245	2.76038e-06	Sample21	POLE3
8.4115e-11	-0.13624	0.171	0.256	2.86252e-06	Sample21	TMEM167A
8.46569e-11	-0.111207	0.192	0.281	2.88096e-06	Sample21	SELENOF
8.52237e-11	-0.10412	0.353	0.47	2.90025e-06	Sample21	NDUFA2
8.80969e-11	-0.133094	0.168	0.253	2.99803e-06	Sample21	PHIP
9.64447e-11	0.176305	0.134	0.086	3.28211e-06	Sample21	ABCA3
1.00292e-10	-0.119589	0.291	0.398	3.41305e-06	Sample21	ELOC
1.00781e-10	-0.127116	0.076	0.139	3.42969e-06	Sample21	DAG1
1.01258e-10	0.272216	0.151	0.101	3.44591e-06	Sample21	SULF2
1.02449e-10	-0.143971	0.199	0.287	3.48643e-06	Sample21	UPF3A
1.03003e-10	0.246702	0.18	0.127	3.50531e-06	Sample21	ATE1
1.0521e-10	-0.330071	0.075	0.134	3.5804e-06	Sample21	CAV1
1.06221e-10	-0.176752	0.186	0.271	3.61481e-06	Sample21	ZMYND8
1.06498e-10	0.235906	0.194	0.139	3.62423e-06	Sample21	TCEA1P2
1.06905e-10	-0.243416	0.107	0.176	3.6381e-06	Sample21	TPPP3
1.07174e-10	-0.377504	0.365	0.452	3.64724e-06	Sample21	DNAJB1
1.10659e-10	-0.114786	0.539	0.672	3.76585e-06	Sample21	HNRNPA1
1.11158e-10	-0.298639	0.091	0.155	3.78283e-06	Sample21	ID1
1.11866e-10	0.258787	0.387	0.334	3.8069e-06	Sample21	FKBP3
1.18588e-10	-0.142919	0.062	0.12	4.03568e-06	Sample21	AEBP2
1.2532e-10	-0.105625	0.192	0.286	4.26477e-06	Sample21	ACADM
1.2728e-10	-0.119921	0.048	0.103	4.33145e-06	Sample21	POLR3K
1.28701e-10	0.242378	0.15	0.1	4.37981e-06	Sample21	ANTXR1
1.30397e-10	-0.106924	0.055	0.112	4.43755e-06	Sample21	IRAK1BP1
1.35652e-10	-0.11555	0.131	0.207	4.61638e-06	Sample21	MRPL24
1.36882e-10	-0.104099	0.173	0.258	4.65824e-06	Sample21	SNX5
1.37967e-10	-0.12178	0.063	0.122	4.69517e-06	Sample21	C19orf48
1.39158e-10	-0.112647	0.163	0.246	4.73568e-06	Sample21	PPHLN1
1.39728e-10	-0.153386	0.114	0.188	4.75509e-06	Sample21	PRCP
1.45701e-10	0.178496	0.125	0.078	4.95836e-06	Sample21	GLDN
1.47462e-10	-0.158298	0.091	0.157	5.01827e-06	Sample21	FIGN
1.49133e-10	-0.109541	0.127	0.204	5.07516e-06	Sample21	PKIA
1.60951e-10	-0.198955	0.705	0.773	5.47734e-06	Sample21	RACK1
1.65312e-10	-0.134613	0.179	0.265	5.62573e-06	Sample21	XPC
1.68246e-10	-0.101801	0.122	0.197	5.72559e-06	Sample21	RPF1
1.73796e-10	0.261876	0.287	0.229	5.91446e-06	Sample21	CXADR
1.76268e-10	0.271965	0.358	0.306	5.99858e-06	Sample21	SUPT5H
1.84095e-10	-0.108995	0.07	0.13	6.26495e-06	Sample21	GAR1
1.86056e-10	0.244112	0.222	0.165	6.33168e-06	Sample21	MGEA5
1.88215e-10	0.279161	0.274	0.216	6.40515e-06	Sample21	TM9SF3
1.93392e-10	-0.123225	0.068	0.127	6.58132e-06	Sample21	CKAP4
2.00211e-10	-0.117776	0.187	0.278	6.81337e-06	Sample21	PSMD11
2.16453e-10	0.230126	0.549	0.509	7.36613e-06	Sample21	SCG3
2.17272e-10	-0.146853	0.174	0.256	7.39398e-06	Sample21	PDLIM5
2.18623e-10	0.204606	0.177	0.123	7.43996e-06	Sample21	RALGAPA1
2.19483e-10	-0.181304	0.053	0.108	7.46921e-06	Sample21	PRR34-AS1
2.23831e-10	-0.167844	0.984	0.976	7.61718e-06	Sample21	MT-ND5
2.26604e-10	-0.117549	0.476	0.594	7.71155e-06	Sample21	NDUFA1
2.29107e-10	-0.167538	0.07	0.13	7.79675e-06	Sample21	MAD2L1
2.35784e-10	0.222596	0.214	0.159	8.02397e-06	Sample21	ARHGDIA
2.36061e-10	-0.11581	0.238	0.333	8.0334e-06	Sample21	FAM133B
2.38477e-10	0.210893	0.116	0.073	8.11561e-06	Sample21	NFASC
2.44984e-10	-0.102562	0.385	0.502	8.33705e-06	Sample21	H2AFY
2.51024e-10	-0.118789	0.058	0.114	8.5426e-06	Sample21	C6orf226
2.55325e-10	-0.132955	0.094	0.16	8.68895e-06	Sample21	SHISA5
2.55688e-10	0.252615	0.377	0.323	8.70131e-06	Sample21	BACE1
2.56843e-10	-0.102465	0.061	0.118	8.74063e-06	Sample21	NVL
2.61974e-10	0.204663	0.185	0.132	8.91522e-06	Sample21	TSPAN31
2.72101e-10	0.276794	0.274	0.218	9.25987e-06	Sample21	OSBPL1A
2.76398e-10	0.208011	0.143	0.094	9.4061e-06	Sample21	WASHC2C
2.97494e-10	-0.105835	0.132	0.209	1.0124e-05	Sample21	NBDY
2.98526e-10	0.225338	0.196	0.14	1.01591e-05	Sample21	GAS7
3.07033e-10	0.245494	0.114	0.071	1.04486e-05	Sample21	CHGB
3.11224e-10	-0.118921	0.087	0.151	1.05913e-05	Sample21	TAPBP
3.1829e-10	-0.117952	0.297	0.403	1.08317e-05	Sample21	NDUFS2
3.20765e-10	-0.115655	0.069	0.128	1.0916e-05	Sample21	RND2
3.63236e-10	-0.137249	0.057	0.111	1.23613e-05	Sample21	LINC00665
3.69903e-10	0.280304	0.218	0.164	1.25882e-05	Sample21	LRRN1
3.70849e-10	0.296219	0.197	0.147	1.26204e-05	Sample21	MIR99AHG
3.72164e-10	0.250407	0.353	0.3	1.26651e-05	Sample21	PREPL
3.77322e-10	-0.135152	0.246	0.338	1.28406e-05	Sample21	GAS5
3.77339e-10	-0.118719	0.077	0.139	1.28412e-05	Sample21	LYST
3.77369e-10	-0.170881	0.083	0.143	1.28422e-05	Sample21	BCAT1
3.84213e-10	-0.103762	0.112	0.183	1.30752e-05	Sample21	EIF2B4
3.993e-10	0.260165	0.309	0.258	1.35886e-05	Sample21	TECR
4.01355e-10	0.367873	0.601	0.647	1.36585e-05	Sample21	MAP2
4.10666e-10	0.24307	0.187	0.136	1.39754e-05	Sample21	TUBGCP2
4.11017e-10	-0.105668	0.279	0.383	1.39873e-05	Sample21	C19orf70
4.13915e-10	0.220519	0.139	0.093	1.40859e-05	Sample21	SOX15
4.398e-10	0.184001	0.153	0.102	1.49668e-05	Sample21	B3GALT2
4.76847e-10	0.207704	0.537	0.505	1.62276e-05	Sample21	KIF2A
4.82187e-10	-0.148457	0.066	0.123	1.64093e-05	Sample21	UGCG
5.08493e-10	-0.129084	0.097	0.161	1.73045e-05	Sample21	PSRC1
5.19194e-10	-0.107921	0.42	0.544	1.76687e-05	Sample21	WDR83OS
5.20435e-10	0.245606	0.23	0.175	1.77109e-05	Sample21	SYNRG
5.21424e-10	0.247113	0.373	0.325	1.77446e-05	Sample21	SERINC3
5.26195e-10	0.242403	0.163	0.115	1.79069e-05	Sample21	TSPAN13
5.27674e-10	-0.138066	0.154	0.229	1.79573e-05	Sample21	ZCCHC10
5.43077e-10	0.228646	0.209	0.154	1.84815e-05	Sample21	ATP6V0D1
5.44316e-10	-0.11469	0.096	0.161	1.85236e-05	Sample21	KLHDC3
5.60059e-10	-0.138842	0.153	0.231	1.90594e-05	Sample21	EVI5
5.66805e-10	-0.111385	0.161	0.242	1.92889e-05	Sample21	THUMPD3
5.84879e-10	-0.113098	0.089	0.153	1.9904e-05	Sample21	VHL
6.10842e-10	0.243118	0.143	0.097	2.07876e-05	Sample21	MIS18A
6.30216e-10	-0.159131	0.181	0.261	2.14469e-05	Sample21	CD59
6.30647e-10	-0.139612	0.13	0.203	2.14616e-05	Sample21	SUCO
6.3273e-10	-0.148235	0.157	0.232	2.15324e-05	Sample21	PAFAH1B2
6.36032e-10	0.239426	0.23	0.176	2.16448e-05	Sample21	VAMP3
6.79481e-10	-0.105741	0.054	0.108	2.31234e-05	Sample21	RUSC1
6.80812e-10	-0.133833	0.086	0.147	2.31687e-05	Sample21	FBXW7
7.24231e-10	-0.117103	0.148	0.227	2.46463e-05	Sample21	HNRNPF
7.44043e-10	-0.120562	0.111	0.18	2.53205e-05	Sample21	SPATS2
7.4526e-10	0.233308	0.221	0.167	2.5362e-05	Sample21	FNBP1
7.53174e-10	0.217106	0.262	0.203	2.56313e-05	Sample21	H1F0
7.58298e-10	-0.136767	0.078	0.137	2.58056e-05	Sample21	BABAM1
7.74485e-10	-0.112674	0.233	0.327	2.63565e-05	Sample21	GTF2H5
7.7517e-10	-0.101462	0.158	0.238	2.63798e-05	Sample21	ACP1
8.05106e-10	-0.172602	0.126	0.196	2.73985e-05	Sample21	UGP2
8.0715e-10	0.241912	0.426	0.381	2.74681e-05	Sample21	VEZF1
8.23512e-10	-0.166366	0.834	0.873	2.80249e-05	Sample21	RPL19
8.38902e-10	-0.127256	0.088	0.151	2.85487e-05	Sample21	CADM3
8.50004e-10	-0.10726	0.052	0.104	2.89265e-05	Sample21	C17orf58
8.70296e-10	0.208477	0.14	0.094	2.9617e-05	Sample21	KBTBD2
8.74651e-10	-0.107255	0.263	0.362	2.97653e-05	Sample21	FHL1
8.91037e-10	-0.200784	0.979	0.97	3.03229e-05	Sample21	EEF1A1
9.08211e-10	-0.101195	0.052	0.104	3.09073e-05	Sample21	RIC8A
9.2396e-10	-0.101798	0.211	0.298	3.14433e-05	Sample21	ZNF106
9.29696e-10	0.147586	0.111	0.07	3.16385e-05	Sample21	EEF1A1P5
9.51683e-10	0.24285	0.21	0.154	3.23867e-05	Sample21	MOSPD2
1.11917e-09	-0.123246	0.07	0.127	3.80864e-05	Sample21	PCBD1
1.13744e-09	0.192028	0.215	0.158	3.87083e-05	Sample21	TMEFF2
1.1606e-09	0.18028	0.431	0.368	3.94962e-05	Sample21	SIRT2
1.17383e-09	0.168007	0.12	0.076	3.99467e-05	Sample21	WSCD1
1.18865e-09	0.220582	0.227	0.174	4.04508e-05	Sample21	YIF1B
1.20383e-09	-0.146537	0.092	0.156	4.09677e-05	Sample21	TEX9
1.22146e-09	0.211894	0.394	0.335	4.15674e-05	Sample21	KLF6
1.23076e-09	0.209557	0.145	0.098	4.18839e-05	Sample21	ALDOC
1.27526e-09	0.282107	0.191	0.14	4.33985e-05	Sample21	YES1
1.28921e-09	-0.333528	0.086	0.146	4.3873e-05	Sample21	ISG15
1.29375e-09	0.315042	0.332	0.284	4.40275e-05	Sample21	PLA2G16
1.29623e-09	0.320912	0.263	0.207	4.41121e-05	Sample21	BHLHE41
1.31548e-09	0.153065	0.127	0.082	4.47671e-05	Sample21	SLC6A1
1.3409e-09	0.225424	0.327	0.27	4.56321e-05	Sample21	PRKACB
1.3704e-09	0.192145	0.122	0.078	4.66361e-05	Sample21	CYP2J2
1.37311e-09	0.187803	0.164	0.115	4.67283e-05	Sample21	CCDC6
1.41264e-09	0.375943	0.454	0.426	4.80735e-05	Sample21	HES6
1.42598e-09	0.300167	0.307	0.259	4.85275e-05	Sample21	HIF1A
1.42891e-09	0.163306	0.153	0.103	4.86272e-05	Sample21	MOB3B
1.44684e-09	0.206706	0.108	0.068	4.92376e-05	Sample21	PHLDA3
1.48459e-09	0.107228	0.145	0.096	5.05219e-05	Sample21	GPNMB
1.48627e-09	-0.128454	0.176	0.255	5.05793e-05	Sample21	MAN1A2
1.53364e-09	-0.109659	0.078	0.138	5.21912e-05	Sample21	VPS72
1.63706e-09	-0.117581	0.076	0.134	5.57109e-05	Sample21	TADA3
1.66515e-09	-0.122536	0.199	0.283	5.66668e-05	Sample21	ARPC5L
1.67204e-09	-0.14812	0.176	0.256	5.69014e-05	Sample21	NUDT4
1.68972e-09	-0.118771	0.081	0.141	5.75029e-05	Sample21	CEP162
1.69963e-09	0.214543	0.441	0.394	5.78402e-05	Sample21	PTMAP2
1.75453e-09	-0.122886	0.191	0.272	5.97084e-05	Sample21	MYDGF
1.75874e-09	-0.125022	0.056	0.108	5.98518e-05	Sample21	PMEPA1
1.79484e-09	0.175162	0.106	0.066	6.10801e-05	Sample21	WDR44
1.7993e-09	0.190151	0.163	0.115	6.12319e-05	Sample21	SDR39U1
1.80661e-09	-0.110696	0.235	0.331	6.14806e-05	Sample21	TARS
1.81774e-09	-0.113141	0.11	0.177	6.18595e-05	Sample21	CHTOP
1.88778e-09	-0.127572	0.091	0.152	6.42431e-05	Sample21	MOB1A
1.92607e-09	0.228509	0.692	0.695	6.55462e-05	Sample21	CKB
2.009e-09	0.204102	0.198	0.144	6.83682e-05	Sample21	ARFGEF3
2.13456e-09	-0.152224	0.255	0.345	7.26413e-05	Sample21	RPL9P9
2.16008e-09	-0.120054	0.109	0.175	7.35098e-05	Sample21	ARL16
2.16508e-09	-0.103925	0.154	0.23	7.368e-05	Sample21	MRPS10
2.17092e-09	-0.331813	0.119	0.181	7.38785e-05	Sample21	VOPP1
2.17315e-09	-0.123808	0.102	0.166	7.39544e-05	Sample21	C15orf40
2.26641e-09	0.227258	0.274	0.22	7.71282e-05	Sample21	PRKCSH
2.27267e-09	0.217715	0.583	0.569	7.73413e-05	Sample21	SEPT2
2.33533e-09	-0.117865	0.064	0.118	7.94737e-05	Sample21	AC026979.2
2.36042e-09	0.196387	0.207	0.155	8.03275e-05	Sample21	RPS28P7
2.39734e-09	-0.154838	0.052	0.102	8.15838e-05	Sample21	ELN
2.43882e-09	-0.12524	0.073	0.129	8.29956e-05	Sample21	RNF114
2.47964e-09	-0.147365	0.452	0.561	8.43847e-05	Sample21	NDUFB1
2.50555e-09	-0.117234	0.091	0.152	8.52665e-05	Sample21	ENHO
2.5245e-09	-0.106968	0.277	0.373	8.59114e-05	Sample21	HPF1
2.55937e-09	-0.105263	0.053	0.104	8.70978e-05	Sample21	NCAPG2
2.64635e-09	-0.112961	0.099	0.163	9.0058e-05	Sample21	ZNF146
2.75011e-09	-0.193653	0.557	0.652	9.3589e-05	Sample21	RPL4
2.78644e-09	-0.11496	0.112	0.178	9.48253e-05	Sample21	IFT20
2.79431e-09	-0.10978	0.073	0.129	9.5093e-05	Sample21	TRMT6
2.82016e-09	-0.107357	0.153	0.228	9.59729e-05	Sample21	TIPRL
2.82594e-09	0.180872	0.143	0.095	9.61695e-05	Sample21	DYNC1I1
2.83115e-09	-0.110626	0.13	0.201	9.63467e-05	Sample21	TRAPPC3
2.9792e-09	-0.135478	0.24	0.331	0.000101385	Sample21	C6orf62
3.02163e-09	0.159906	0.122	0.08	0.000102829	Sample21	MINDY3
3.12566e-09	-0.10553	0.138	0.209	0.000106369	Sample21	PSMA5
3.20696e-09	0.190867	0.42	0.368	0.000109136	Sample21	CPE
3.25073e-09	-0.10236	0.055	0.107	0.000110625	Sample21	DYNC2LI1
3.49266e-09	-0.112295	0.115	0.182	0.000118859	Sample21	SRPK1
3.50769e-09	-0.108797	0.206	0.293	0.00011937	Sample21	BRD2
3.57393e-09	-0.113894	0.137	0.21	0.000121624	Sample21	ZBED5
3.5825e-09	0.235135	0.228	0.176	0.000121916	Sample21	INPP1
3.60177e-09	-0.118807	0.112	0.176	0.000122572	Sample21	FAM120A
3.61349e-09	0.189753	0.151	0.105	0.000122971	Sample21	PCGF5
3.71489e-09	-0.100369	0.134	0.205	0.000126421	Sample21	SF3A3
3.74768e-09	0.229603	0.137	0.092	0.000127537	Sample21	HS3ST1
4.02067e-09	-0.115525	0.055	0.105	0.000136827	Sample21	MLH1
4.04994e-09	-0.215343	0.388	0.488	0.000137824	Sample21	ZFAS1
4.1224e-09	-0.105574	0.142	0.215	0.000140289	Sample21	HSD17B10
4.41103e-09	-0.100534	0.112	0.178	0.000150112	Sample21	GNL2
4.4789e-09	-0.107289	0.052	0.102	0.000152421	Sample21	TAF9B
4.72647e-09	0.215887	0.168	0.119	0.000160847	Sample21	WIPF1
4.74726e-09	0.18015	0.65	0.661	0.000161554	Sample21	SEC62
4.86179e-09	-0.106824	0.19	0.274	0.000165452	Sample21	COPS8
4.93358e-09	0.253215	0.42	0.384	0.000167895	Sample21	MYEF2
5.03905e-09	-0.143145	0.338	0.44	0.000171484	Sample21	KPNB1
5.10497e-09	0.152237	0.117	0.075	0.000173727	Sample21	NECTIN1
5.18619e-09	0.216621	0.218	0.166	0.000176491	Sample21	WASHC4
5.25818e-09	-0.278932	0.109	0.169	0.000178941	Sample21	FOSB
5.44839e-09	-0.13242	0.11	0.173	0.000185414	Sample21	CTNNAL1
5.46039e-09	0.268709	0.298	0.251	0.000185823	Sample21	CCT8
5.46961e-09	-0.110923	0.08	0.136	0.000186136	Sample21	THUMPD2
5.53018e-09	0.265909	0.404	0.364	0.000188198	Sample21	PJA2
5.6519e-09	-0.109445	0.13	0.199	0.00019234	Sample21	SMAD1
5.91801e-09	-0.121972	0.141	0.211	0.000201396	Sample21	FOXP1
6.03988e-09	0.256831	0.352	0.304	0.000205543	Sample21	ZNF292
6.08019e-09	0.250574	0.19	0.143	0.000206915	Sample21	GART
6.09605e-09	-0.118938	0.276	0.373	0.000207455	Sample21	PRPF38B
6.14471e-09	-0.163559	0.118	0.184	0.000209111	Sample21	GABPB1-AS1
6.22463e-09	-0.116979	0.104	0.165	0.00021183	Sample21	GLRX5
6.2492e-09	-0.104112	0.114	0.18	0.000212666	Sample21	MRPL12
6.25695e-09	-0.101822	0.272	0.366	0.00021293	Sample21	PSMD14
6.28722e-09	-0.115927	0.168	0.243	0.000213961	Sample21	DNAJC10
6.36184e-09	0.173753	0.117	0.076	0.0002165	Sample21	PTEN
6.4037e-09	0.1728	0.103	0.065	0.000217924	Sample21	PIM3
6.40934e-09	-0.112537	0.107	0.172	0.000218116	Sample21	OSBPL11
7.09496e-09	0.225834	0.487	0.465	0.000241448	Sample21	DAD1
7.3815e-09	-0.100626	0.1	0.163	0.0002512	Sample21	ELAVL1
7.63678e-09	0.221587	0.166	0.119	0.000259887	Sample21	B3GAT1
7.63738e-09	0.230328	0.123	0.082	0.000259908	Sample21	HEBP1
7.75658e-09	-0.103613	0.115	0.179	0.000263964	Sample21	PDCD6IP
8.10279e-09	0.16104	0.117	0.076	0.000275746	Sample21	NPC1
8.7851e-09	0.24129	0.233	0.183	0.000298966	Sample21	FERMT2
8.83031e-09	0.134689	0.111	0.071	0.000300504	Sample21	DYNC1I2P1
9.09181e-09	-0.107416	0.184	0.262	0.000309404	Sample21	LMNA
9.32714e-09	0.183679	0.148	0.102	0.000317412	Sample21	DAB2
9.34811e-09	-0.112267	0.07	0.123	0.000318125	Sample21	CCS
9.76088e-09	0.241272	0.197	0.147	0.000332173	Sample21	FRMD4B
1.00475e-08	0.195149	0.241	0.184	0.000341928	Sample21	PDE4B
1.01083e-08	0.159797	0.389	0.332	0.000343996	Sample21	TSPAN7
1.01134e-08	-0.104445	0.48	0.588	0.000344169	Sample21	TPR
1.01189e-08	-0.121358	0.106	0.168	0.000344357	Sample21	POP5
1.03228e-08	-0.163349	0.124	0.187	0.000351297	Sample21	PPP1R15A
1.05546e-08	0.201482	0.22	0.168	0.000359183	Sample21	MAP4K5
1.06547e-08	0.207695	0.191	0.142	0.000362592	Sample21	UBAP1
1.14073e-08	0.143448	0.129	0.086	0.000388201	Sample21	KLHL28
1.19493e-08	-0.189194	0.876	0.892	0.000406648	Sample21	RPL9
1.20512e-08	0.245055	0.337	0.29	0.000410114	Sample21	SPART
1.2145e-08	0.205476	0.163	0.118	0.000413307	Sample21	KLHDC2
1.24502e-08	0.174075	0.15	0.105	0.000423694	Sample21	TMEM189
1.25912e-08	0.183169	0.109	0.071	0.000428491	Sample21	UPP1
1.28693e-08	-0.102966	0.063	0.115	0.000437954	Sample21	BID
1.44959e-08	-0.122967	0.066	0.116	0.000493309	Sample21	CHCHD10
1.48614e-08	-0.117222	0.059	0.109	0.000505748	Sample21	NCAPG
1.48739e-08	-0.103191	0.085	0.141	0.000506175	Sample21	PRR13
1.5207e-08	-0.23405	0.149	0.213	0.000517511	Sample21	S100A11
1.5361e-08	-0.131757	0.151	0.22	0.00052275	Sample21	H3F3AP4
1.54046e-08	-0.137224	0.423	0.529	0.000524235	Sample21	SLC25A5
1.55863e-08	-0.208324	0.147	0.213	0.000530419	Sample21	NEAT1
1.62852e-08	-0.11418	0.126	0.191	0.000554203	Sample21	LIMS1
1.63867e-08	-0.102027	0.134	0.201	0.000557654	Sample21	MRPL40
1.70894e-08	0.169593	0.173	0.126	0.000581569	Sample21	CASK
1.72213e-08	0.136697	0.117	0.075	0.000586059	Sample21	SLCO1A2
1.74031e-08	0.252357	0.33	0.285	0.000592246	Sample21	RAB11B
1.83395e-08	-0.165286	0.711	0.783	0.000624112	Sample21	UBA52
1.85512e-08	0.208109	0.345	0.291	0.000631315	Sample21	DSEL
1.93463e-08	0.257694	0.21	0.163	0.000658375	Sample21	FAHD2A
2.07323e-08	-0.114962	0.094	0.151	0.000705542	Sample21	PTRHD1
2.12158e-08	0.150968	0.127	0.084	0.000721994	Sample21	LAPTM5
2.13087e-08	0.208418	0.205	0.157	0.000725155	Sample21	USP9X
2.16985e-08	0.171517	0.133	0.092	0.000738421	Sample21	VPS35L
2.19138e-08	0.247117	0.195	0.149	0.000745748	Sample21	DCTN4
2.28295e-08	-0.106609	0.106	0.167	0.000776909	Sample21	VAPB
2.38832e-08	0.250356	0.175	0.129	0.00081277	Sample21	LRRN3
2.51491e-08	0.206812	0.208	0.161	0.000855851	Sample21	DYNLL2
2.52482e-08	0.246351	0.265	0.218	0.000859221	Sample21	ARL2
2.5349e-08	-0.103307	0.097	0.155	0.000862651	Sample21	CEBPG
2.55381e-08	-0.121487	0.078	0.131	0.000869087	Sample21	ZNF605
2.57199e-08	0.199358	0.215	0.165	0.000875274	Sample21	ARHGEF7
2.81312e-08	-0.119759	0.094	0.151	0.000957333	Sample21	CAPZA1
2.85586e-08	-0.112143	0.115	0.179	0.000971877	Sample21	MAGOH
3.16556e-08	0.197582	0.228	0.175	0.00107727	Sample21	SFT2D1
3.21084e-08	0.245408	0.503	0.477	0.00109268	Sample21	RBPJ
3.22461e-08	0.164475	0.164	0.117	0.00109737	Sample21	LDLRAD4
3.27142e-08	-0.102428	0.168	0.24	0.0011133	Sample21	HAX1
3.3169e-08	0.217917	0.371	0.323	0.00112877	Sample21	ATF4
3.5951e-08	0.265045	0.21	0.163	0.00122345	Sample21	STK17A
3.67131e-08	-0.109618	0.394	0.5	0.00124938	Sample21	MRPL33
3.8409e-08	0.106338	0.145	0.1	0.0013071	Sample21	AIF1
3.84884e-08	-0.102929	0.379	0.482	0.0013098	Sample21	CCT3
3.93783e-08	0.227673	0.139	0.098	0.00134008	Sample21	CERS4
4.0285e-08	0.222107	0.231	0.183	0.00137094	Sample21	ITCH
4.08931e-08	-0.102924	0.063	0.111	0.00139163	Sample21	BPNT1
4.1153e-08	-0.102317	0.058	0.105	0.00140048	Sample21	C20orf27
4.23643e-08	-0.108662	0.077	0.128	0.0014417	Sample21	LRRC47
4.24672e-08	0.199003	0.342	0.291	0.0014452	Sample21	ST3GAL5
4.29646e-08	0.175081	0.154	0.109	0.00146213	Sample21	ZMIZ1
4.31497e-08	0.202712	0.132	0.092	0.00146843	Sample21	F2R
4.32264e-08	0.209421	0.33	0.281	0.00147104	Sample21	IFI27L2
4.34725e-08	-0.150343	0.092	0.146	0.00147941	Sample21	MT-TL1
4.47508e-08	0.211518	0.235	0.186	0.00152291	Sample21	CYB5R3
4.57035e-08	0.247501	0.587	0.546	0.00155534	Sample21	PMP2
4.87867e-08	-0.106148	0.055	0.101	0.00166026	Sample21	AP4M1
4.93619e-08	0.200895	0.192	0.146	0.00167983	Sample21	GPSM2
5.02901e-08	0.191939	0.143	0.101	0.00171142	Sample21	SH3RF1
5.06153e-08	0.133911	0.115	0.077	0.00172249	Sample21	MTMR10
5.3255e-08	0.186167	0.135	0.094	0.00181232	Sample21	DIP2A
5.4689e-08	-0.121896	0.447	0.551	0.00186112	Sample21	AKAP9
5.51626e-08	-0.105129	0.074	0.125	0.00187724	Sample21	MAGI1
5.77039e-08	-0.205238	0.081	0.13	0.00196372	Sample21	LRIG1
6.59285e-08	0.207533	0.186	0.138	0.00224361	Sample21	MAN2A1
6.59563e-08	-0.130566	0.508	0.626	0.00224456	Sample21	TMEM258
6.97819e-08	-0.106601	0.085	0.137	0.00237475	Sample21	MRPL2
7.12915e-08	-0.104014	0.141	0.206	0.00242612	Sample21	ADRM1
7.15013e-08	0.126512	0.832	0.822	0.00243326	Sample21	YWHAB
7.24132e-08	0.18395	0.163	0.119	0.00246429	Sample21	SPIRE1
7.33822e-08	0.18911	0.233	0.182	0.00249727	Sample21	ZMYND11
7.45795e-08	0.187377	0.155	0.112	0.00253801	Sample21	DCTN1
7.68684e-08	-0.11127	0.284	0.371	0.00261591	Sample21	TCEAL3
7.82163e-08	0.256879	0.381	0.35	0.00266178	Sample21	AC016739.1
7.98234e-08	-0.101344	0.058	0.104	0.00271647	Sample21	NOP16
8.11018e-08	0.226512	0.447	0.422	0.00275997	Sample21	RBX1
8.13452e-08	0.151969	0.13	0.09	0.00276826	Sample21	TANC1
8.34586e-08	0.160567	0.145	0.103	0.00284018	Sample21	CUEDC1
8.38449e-08	0.132619	0.124	0.083	0.00285333	Sample21	PRRG1
8.57496e-08	0.172727	0.166	0.12	0.00291815	Sample21	KCNMB4
8.61098e-08	0.159954	0.101	0.066	0.0029304	Sample21	MRPL39
8.98461e-08	0.144797	0.228	0.174	0.00305755	Sample21	AC009041.2
9.05001e-08	-0.241607	0.086	0.136	0.00307981	Sample21	SNORD3A
9.15363e-08	0.174385	0.11	0.074	0.00311507	Sample21	BTBD1
9.76471e-08	0.197926	0.287	0.238	0.00332303	Sample21	NR3C1
9.97042e-08	0.133944	0.125	0.193	0.00339303	Sample21	ENC1
1.00233e-07	0.20069	0.279	0.234	0.00341102	Sample21	NBR1
1.08939e-07	-0.100989	0.117	0.176	0.00370729	Sample21	SMC6
1.09136e-07	-0.343675	0.944	0.924	0.003714	Sample21	RPS6
1.09751e-07	0.140475	0.106	0.07	0.00373493	Sample21	FTH1P8
1.15549e-07	-0.103786	0.109	0.166	0.00393223	Sample21	PURA
1.17491e-07	0.170856	0.612	0.6	0.00399834	Sample21	KIF5B
1.17586e-07	0.157794	0.165	0.12	0.00400158	Sample21	ELL2
1.18927e-07	0.21471	0.151	0.111	0.00404719	Sample21	DHRSX
1.20078e-07	-0.217434	0.208	0.274	0.00408638	Sample21	MT-TV
1.20847e-07	0.174793	0.215	0.164	0.00411254	Sample21	LANCL1
1.23373e-07	-0.100733	0.107	0.163	0.00419851	Sample21	ASNA1
1.25715e-07	0.173555	0.179	0.133	0.0042782	Sample21	FUT8
1.28338e-07	0.192417	0.168	0.125	0.00436746	Sample21	ATN1
1.28815e-07	-0.103081	0.07	0.117	0.00438372	Sample21	RCOR3
1.31688e-07	0.160175	0.115	0.078	0.00448148	Sample21	SP4
1.35644e-07	0.130042	0.164	0.118	0.00461611	Sample21	CPM
1.41799e-07	0.237576	0.485	0.468	0.00482555	Sample21	SARS
1.42094e-07	0.231145	0.222	0.177	0.0048356	Sample21	BCHE
1.47986e-07	0.170977	0.316	0.267	0.00503612	Sample21	CLTC
1.51002e-07	0.231416	0.278	0.234	0.00513876	Sample21	UBE2H
1.52367e-07	0.239969	0.338	0.299	0.00518521	Sample21	AFF4
1.56207e-07	0.206755	0.302	0.256	0.00531589	Sample21	TOX4
1.65475e-07	0.228233	0.381	0.337	0.00563128	Sample21	TRIM2
1.68142e-07	0.219789	0.294	0.247	0.00572203	Sample21	PDCD10
1.68989e-07	0.186774	0.173	0.129	0.00575085	Sample21	MSRB2
1.70581e-07	-0.119707	0.147	0.207	0.00580503	Sample21	NUDT5
1.71498e-07	-0.161798	0.887	0.908	0.00583626	Sample21	RPS13
1.8433e-07	0.197249	0.258	0.211	0.00627292	Sample21	GLG1
1.86708e-07	-0.112543	0.067	0.113	0.00635387	Sample21	DNAJB4
1.94149e-07	0.173496	0.171	0.126	0.0066071	Sample21	SOX10
2.096e-07	0.207625	0.156	0.115	0.00713288	Sample21	AC092958.1
2.13905e-07	0.176237	0.158	0.115	0.00727939	Sample21	STX7
2.16301e-07	-0.102614	0.269	0.353	0.00736095	Sample21	KIF21A
2.2547e-07	0.197949	0.21	0.164	0.00767297	Sample21	DLG1
2.25758e-07	-0.126749	0.391	0.477	0.00768277	Sample21	JUNB
2.34557e-07	-0.107458	0.185	0.256	0.00798222	Sample21	PSMC5
2.38096e-07	-0.10498	0.089	0.139	0.00810265	Sample21	TOR1AIP1
2.42251e-07	-0.115772	0.096	0.149	0.00824406	Sample21	AC073861.1
2.4594e-07	-0.12011	0.231	0.304	0.00836958	Sample21	SPATS2L
2.46907e-07	0.134054	0.612	0.611	0.00840249	Sample21	ARL6IP1
2.50737e-07	0.178263	0.166	0.124	0.00853282	Sample21	RFTN2
2.66214e-07	0.185915	0.154	0.113	0.00905952	Sample21	GPATCH2L
2.71891e-07	-0.124276	0.083	0.131	0.00925273	Sample21	RNF180
2.76478e-07	0.213094	0.255	0.212	0.00940883	Sample21	EMC10
2.76592e-07	0.149721	0.113	0.077	0.00941272	Sample21	PAQR6
2.81457e-07	0.184765	0.197	0.151	0.00957825	Sample21	SEL1L
2.86401e-07	-0.13412	0.802	0.839	0.00974651	Sample21	PPIA
3.23724e-07	0.222993	0.413	0.384	0.0110167	Sample21	NDUFA10
3.28388e-07	0.175945	0.15	0.109	0.0111754	Sample21	CDK19
3.41911e-07	-0.111784	0.08	0.129	0.0116356	Sample21	REEP1
3.49679e-07	-0.315274	0.282	0.337	0.0118999	Sample21	CADM2
3.49805e-07	0.161585	0.232	0.182	0.0119042	Sample21	ALDH6A1
3.58708e-07	0.164896	0.13	0.091	0.0122072	Sample21	NT5C2
3.61742e-07	0.20429	0.196	0.152	0.0123105	Sample21	SRP54
3.64368e-07	0.206733	0.233	0.188	0.0123998	Sample21	LNPK
3.80826e-07	0.143889	0.137	0.097	0.0129599	Sample21	SGMS1
3.82351e-07	0.210813	0.507	0.497	0.0130118	Sample21	YWHAQ
4.06578e-07	0.194075	0.217	0.171	0.0138363	Sample21	PTK2
4.39798e-07	0.190246	0.852	0.861	0.0149668	Sample21	DBI
4.40496e-07	0.147852	0.109	0.075	0.0149905	Sample21	KIAA1324L
4.62312e-07	0.208427	0.262	0.218	0.015733	Sample21	TSPAN5
4.71719e-07	0.16621	0.167	0.125	0.0160531	Sample21	RAB9A
4.80775e-07	0.200232	0.172	0.131	0.0163612	Sample21	PLCB1
5.25796e-07	0.218809	0.247	0.203	0.0178934	Sample21	MPDZ
[truncated: 40,418 more rows]
