# Supplementary material for: Single-cell RNA sequencing reveals changes in glioma-associated macrophage polarization and cellular states of malignant gliomas with high AQP4 expression
Source: Cancer Gene Ther. 2023 Jan 4;30(5):716–26. doi: 10.1038/s41417-022-00582-y (PMC10191842; doi:10.1038/s41417-022-00582-y)
Supplement: Supplementary file 8 — Supplementary Table S5 [file 41417_2022_582_MOESM8_ESM.xlsx]

## Sheet: Supplementary Table
Supplementary Table S5 Functional protein association network data
node1	node2	node1_string_id	node2_string_id	neighborhood_on_chromosome	gene_fusion	phylogenetic_cooccurrence	homology	coexpression	experimentally_determined_interaction	database_annotated	automated_textmining	combined_score
ALB	MIF	9606.ENSP00000295897	9606.ENSP00000215754	0	0	0	0	0	0	0	0.43	0.43
ALB	MAPK1	9606.ENSP00000295897	9606.ENSP00000215832	0	0	0	0	0	0	0	0.687	0.687
ALB	TIMP1	9606.ENSP00000295897	9606.ENSP00000218388	0	0	0	0	0	0	0.9	0.587	0.956
ALB	CCL2	9606.ENSP00000295897	9606.ENSP00000225831	0	0	0	0	0	0	0	0.815	0.815
ALB	IL4	9606.ENSP00000295897	9606.ENSP00000231449	0	0	0	0	0	0	0	0.687	0.687
ALB	IL1B	9606.ENSP00000295897	9606.ENSP00000263341	0	0	0	0	0	0	0	0.681	0.681
ALB	STAT3	9606.ENSP00000295897	9606.ENSP00000264657	0	0	0	0	0	0	0	0.711	0.711
ALB	NOTCH1	9606.ENSP00000295897	9606.ENSP00000277541	0	0	0	0	0	0	0	0.587	0.587
ALB	IL6R	9606.ENSP00000295897	9606.ENSP00000357470	0	0	0	0	0.061	0	0	0.388	0.401
ALB	SOCS3	9606.ENSP00000295897	9606.ENSP00000330341	0	0	0	0	0	0	0	0.42	0.42
ALB	STAT6	9606.ENSP00000295897	9606.ENSP00000300134	0	0	0	0	0	0	0	0.43	0.43
ALB	RELA	9606.ENSP00000295897	9606.ENSP00000384273	0	0	0	0	0	0	0	0.433	0.433
ALB	PTK2	9606.ENSP00000295897	9606.ENSP00000341189	0	0	0	0	0	0	0	0.481	0.481
ALB	MYLK	9606.ENSP00000295897	9606.ENSP00000353452	0	0	0	0	0	0	0	0.488	0.488
ALB	CTSL	9606.ENSP00000295897	9606.ENSP00000345344	0	0	0	0	0.062	0.104	0	0.477	0.522
ALB	CXCL12	9606.ENSP00000295897	9606.ENSP00000379140	0	0	0	0	0	0	0	0.558	0.558
ALB	STAT1	9606.ENSP00000295897	9606.ENSP00000354394	0	0	0	0	0	0	0	0.561	0.561
ALB	AQP4	9606.ENSP00000295897	9606.ENSP00000372654	0	0	0	0	0.052	0	0	0.571	0.576
ALB	CCL5	9606.ENSP00000295897	9606.ENSP00000474412	0	0	0	0	0	0	0	0.602	0.602
ALB	IL13	9606.ENSP00000295897	9606.ENSP00000304915	0	0	0	0	0	0	0	0.604	0.604
ALB	CXCR4	9606.ENSP00000295897	9606.ENSP00000386884	0	0	0	0	0	0	0	0.635	0.635
ALB	FOS	9606.ENSP00000295897	9606.ENSP00000306245	0	0	0	0	0	0	0	0.64	0.64
ALB	JUN	9606.ENSP00000295897	9606.ENSP00000360266	0	0	0	0	0	0	0	0.649	0.649
ALB	IL10	9606.ENSP00000295897	9606.ENSP00000412237	0	0	0	0	0	0	0	0.776	0.776
ALB	PTPRC	9606.ENSP00000295897	9606.ENSP00000411355	0	0	0	0	0	0	0	0.799	0.799
ALB	CXCL8	9606.ENSP00000295897	9606.ENSP00000306512	0	0	0	0	0	0	0	0.84	0.841
ALB	TNF	9606.ENSP00000295897	9606.ENSP00000398698	0	0	0	0	0	0	0	0.851	0.851
ALB	SPP1	9606.ENSP00000295897	9606.ENSP00000378517	0	0	0	0	0.076	0	0.9	0.789	0.978
ALB	IL6	9606.ENSP00000295897	9606.ENSP00000385675	0	0	0	0	0	0	0.9	0.841	0.983
AQP4	IL1B	9606.ENSP00000372654	9606.ENSP00000263341	0	0	0	0	0	0	0	0.598	0.598
AQP4	IL6	9606.ENSP00000372654	9606.ENSP00000385675	0	0	0	0	0	0	0	0.697	0.697
CALD1	MAPK1	9606.ENSP00000354826	9606.ENSP00000215832	0	0	0	0	0	0	0.8	0.574	0.911
CALD1	MYLK	9606.ENSP00000354826	9606.ENSP00000353452	0	0	0	0	0.229	0	0.9	0.814	0.984
CALD1	COL4A2	9606.ENSP00000354826	9606.ENSP00000353654	0	0	0	0	0.35	0	0	0.446	0.625
CCL17	TIMP1	9606.ENSP00000219244	9606.ENSP00000218388	0	0	0	0	0	0	0	0.409	0.408
CCL17	STAT1	9606.ENSP00000219244	9606.ENSP00000354394	0	0	0	0	0	0	0	0.44	0.44
CCL17	IL1B	9606.ENSP00000219244	9606.ENSP00000263341	0	0	0	0	0.063	0	0	0.496	0.507
CCL17	STAT6	9606.ENSP00000219244	9606.ENSP00000300134	0	0	0	0	0	0	0	0.556	0.556
CCL17	CCL5	9606.ENSP00000219244	9606.ENSP00000474412	0	0	0	0.812	0.063	0.547	0	0.731	0.617
CCL17	CXCL12	9606.ENSP00000219244	9606.ENSP00000379140	0	0	0	0	0	0	0	0.647	0.647
CCL17	TNF	9606.ENSP00000219244	9606.ENSP00000398698	0	0	0	0	0.074	0	0	0.664	0.676
CCL17	IL6	9606.ENSP00000219244	9606.ENSP00000385675	0	0	0	0	0.063	0	0	0.669	0.676
CCL17	CXCL8	9606.ENSP00000219244	9606.ENSP00000306512	0	0	0	0	0	0	0	0.676	0.676
CCL17	IL10	9606.ENSP00000219244	9606.ENSP00000412237	0	0	0	0	0	0	0	0.702	0.702
CCL17	CCL2	9606.ENSP00000219244	9606.ENSP00000225831	0	0	0	0	0.061	0	0	0.72	0.726
CCL17	IL13	9606.ENSP00000219244	9606.ENSP00000304915	0	0	0	0	0	0	0	0.734	0.734
CCL17	CXCR4	9606.ENSP00000219244	9606.ENSP00000386884	0	0	0	0	0	0.05	0.6	0.574	0.823
CCL17	IL4	9606.ENSP00000219244	9606.ENSP00000231449	0	0	0	0	0	0	0	0.858	0.858
CCL17	CCR4	9606.ENSP00000219244	9606.ENSP00000332659	0	0	0	0	0.061	0.683	0.8	0.67	0.977
CCL2	CD74	9606.ENSP00000225831	9606.ENSP00000009530	0	0	0	0	0.049	0	0	0.41	0.414
CCL2	CD4	9606.ENSP00000225831	9606.ENSP00000011653	0	0	0	0	0.188	0	0	0.297	0.404
CCL2	MIF	9606.ENSP00000225831	9606.ENSP00000215754	0	0	0	0	0	0	0	0.65	0.65
CCL2	MAPK1	9606.ENSP00000225831	9606.ENSP00000215832	0	0	0	0	0	0	0	0.795	0.795
CCL2	TIMP1	9606.ENSP00000225831	9606.ENSP00000218388	0	0	0	0	0.158	0	0	0.684	0.722
CCL2	CTSL	9606.ENSP00000225831	9606.ENSP00000345344	0	0	0	0	0.158	0	0	0.325	0.407
CCL2	CEBPB	9606.ENSP00000225831	9606.ENSP00000305422	0	0	0	0	0.076	0	0	0.398	0.42
CCL2	CCL5	9606.ENSP00000225831	9606.ENSP00000474412	0	0	0	0.831	0.064	0.305	0	0.964	0.432
CCL2	MSR1	9606.ENSP00000225831	9606.ENSP00000262101	0	0	0	0	0.063	0	0	0.471	0.483
CCL2	STAT6	9606.ENSP00000225831	9606.ENSP00000300134	0	0	0	0	0	0	0	0.51	0.51
CCL2	NOTCH1	9606.ENSP00000225831	9606.ENSP00000277541	0	0	0	0	0	0	0	0.653	0.653
CCL2	PTPRC	9606.ENSP00000225831	9606.ENSP00000411355	0	0	0	0	0.062	0	0	0.692	0.698
CCL2	IL6R	9606.ENSP00000225831	9606.ENSP00000357470	0	0	0	0	0	0	0	0.719	0.719
CCL2	SOCS3	9606.ENSP00000225831	9606.ENSP00000330341	0	0	0	0	0.126	0	0	0.734	0.758
CCL2	CCR4	9606.ENSP00000225831	9606.ENSP00000332659	0	0	0	0	0.043	0.124	0.6	0.425	0.781
CCL2	STAT1	9606.ENSP00000225831	9606.ENSP00000354394	0	0	0	0	0.063	0	0	0.787	0.793
CCL2	CXCL12	9606.ENSP00000225831	9606.ENSP00000379140	0	0	0	0	0.097	0	0	0.789	0.801
CCL2	SPP1	9606.ENSP00000225831	9606.ENSP00000378517	0	0	0	0	0.118	0	0	0.792	0.809
CCL2	CXCR4	9606.ENSP00000225831	9606.ENSP00000386884	0	0	0	0	0.061	0.059	0.6	0.71	0.883
CCL2	RELA	9606.ENSP00000225831	9606.ENSP00000384273	0	0	0	0	0	0.379	0.8	0.555	0.939
CCL2	IL1B	9606.ENSP00000225831	9606.ENSP00000263341	0	0	0	0	0.126	0	0	0.945	0.95
CCL2	FOS	9606.ENSP00000225831	9606.ENSP00000306245	0	0	0	0	0	0	0.9	0.719	0.97
CCL2	TNF	9606.ENSP00000225831	9606.ENSP00000398698	0	0	0	0	0.062	0	0	0.969	0.971
CCL2	JUN	9606.ENSP00000225831	9606.ENSP00000360266	0	0	0	0	0.062	0	0.9	0.792	0.978
CCL2	CXCL8	9606.ENSP00000225831	9606.ENSP00000306512	0	0	0	0	0.278	0.667	0	0.925	0.98
CCL2	STAT3	9606.ENSP00000225831	9606.ENSP00000264657	0	0	0	0	0	0	0.9	0.824	0.981
CCL2	IL13	9606.ENSP00000225831	9606.ENSP00000304915	0	0	0	0	0	0	0.9	0.822	0.981
CCL2	IL6	9606.ENSP00000225831	9606.ENSP00000385675	0	0	0	0	0.267	0	0	0.977	0.982
CCL2	IL4	9606.ENSP00000225831	9606.ENSP00000231449	0	0	0	0	0	0	0.9	0.918	0.991
CCL2	IL10	9606.ENSP00000225831	9606.ENSP00000412237	0	0	0	0	0	0	0.9	0.955	0.995
CCL5	CD74	9606.ENSP00000474412	9606.ENSP00000009530	0	0	0	0	0.172	0	0	0.394	0.476
CCL5	CD4	9606.ENSP00000474412	9606.ENSP00000011653	0	0	0	0	0.097	0	0	0.43	0.463
CCL5	MIF	9606.ENSP00000474412	9606.ENSP00000215754	0	0	0	0	0	0	0	0.531	0.531
CCL5	MAPK1	9606.ENSP00000474412	9606.ENSP00000215832	0	0	0	0	0	0	0	0.483	0.483
CCL5	TIMP1	9606.ENSP00000474412	9606.ENSP00000218388	0	0	0	0	0	0	0	0.589	0.589
CCL5	IL4	9606.ENSP00000474412	9606.ENSP00000231449	0	0	0	0	0	0	0	0.811	0.811
CCL5	IL1B	9606.ENSP00000474412	9606.ENSP00000263341	0	0	0	0	0.13	0	0	0.867	0.88
CCL5	STAT3	9606.ENSP00000474412	9606.ENSP00000264657	0	0	0	0	0	0	0.9	0.737	0.972
CCL5	STAT6	9606.ENSP00000474412	9606.ENSP00000300134	0	0	0	0	0.065	0	0	0.453	0.466
CCL5	IL13	9606.ENSP00000474412	9606.ENSP00000304915	0	0	0	0	0	0	0	0.825	0.825
CCL5	CXCL8	9606.ENSP00000474412	9606.ENSP00000306512	0	0	0	0	0.064	0.397	0.9	0.904	0.993
CCL5	SOCS3	9606.ENSP00000474412	9606.ENSP00000330341	0	0	0	0	0.062	0	0	0.441	0.453
CCL5	CCR4	9606.ENSP00000474412	9606.ENSP00000332659	0	0	0	0	0.138	0.463	0.9	0.399	0.968
CCL5	STAT1	9606.ENSP00000474412	9606.ENSP00000354394	0	0	0	0	0.139	0	0	0.773	0.797
CCL5	IL6R	9606.ENSP00000474412	9606.ENSP00000357470	0	0	0	0	0.092	0	0	0.473	0.501
CCL5	JUN	9606.ENSP00000474412	9606.ENSP00000360266	0	0	0	0	0	0	0.8	0.51	0.897
CCL5	SPP1	9606.ENSP00000474412	9606.ENSP00000378517	0	0	0	0	0	0	0	0.482	0.482
CCL5	CXCL12	9606.ENSP00000474412	9606.ENSP00000379140	0	0	0	0	0	0.201	0.9	0.791	0.981
CCL5	RELA	9606.ENSP00000474412	9606.ENSP00000384273	0	0	0	0	0.059	0.098	0.8	0.473	0.898
CCL5	IL6	9606.ENSP00000474412	9606.ENSP00000385675	0	0	0	0	0.064	0	0	0.932	0.934
CCL5	CXCR4	9606.ENSP00000474412	9606.ENSP00000386884	0	0	0	0	0.061	0.05	0.9	0.832	0.983
CCL5	TNF	9606.ENSP00000474412	9606.ENSP00000398698	0	0	0	0	0.157	0	0	0.932	0.94
CCL5	PTPRC	9606.ENSP00000474412	9606.ENSP00000411355	0	0	0	0	0.223	0	0	0.602	0.678
CCL5	IL10	9606.ENSP00000474412	9606.ENSP00000412237	0	0	0	0	0.098	0	0.9	0.929	0.993
CCR4	IL4	9606.ENSP00000332659	9606.ENSP00000231449	0	0	0	0	0.055	0	0	0.399	0.407
CCR4	CXCL8	9606.ENSP00000332659	9606.ENSP00000306512	0	0	0	0	0.057	0	0.9	0.391	0.937
CCR4	IL10	9606.ENSP00000332659	9606.ENSP00000412237	0	0	0	0	0.08	0	0	0.397	0.421
CCR4	CXCR4	9606.ENSP00000332659	9606.ENSP00000386884	0	0	0	0.865	0	0	0.9	0.557	0.907
CCR4	CXCL12	9606.ENSP00000332659	9606.ENSP00000379140	0	0	0	0	0	0.457	0.9	0.705	0.982
CD4	CD74	9606.ENSP00000011653	9606.ENSP00000009530	0	0	0	0	0.197	0	0	0.293	0.408
CD4	IL1B	9606.ENSP00000011653	9606.ENSP00000263341	0	0	0	0	0.099	0	0	0.37	0.408
CD4	IL13	9606.ENSP00000011653	9606.ENSP00000304915	0	0	0	0	0	0	0	0.41	0.41
CD4	CTSS	9606.ENSP00000011653	9606.ENSP00000357981	0	0	0	0	0.194	0	0	0.353	0.456
CD4	IL6	9606.ENSP00000011653	9606.ENSP00000385675	0	0	0	0	0	0	0	0.481	0.481
CD4	TNF	9606.ENSP00000011653	9606.ENSP00000398698	0	0	0	0	0.098	0	0	0.507	0.537
CD4	IL10	9606.ENSP00000011653	9606.ENSP00000412237	0	0	0	0	0	0	0	0.543	0.543
CD4	CXCL12	9606.ENSP00000011653	9606.ENSP00000379140	0	0	0	0	0.061	0.379	0	0.343	0.583
CD4	IL4	9606.ENSP00000011653	9606.ENSP00000231449	0	0	0	0	0	0	0	0.627	0.627
CD4	HLA-DMB	9606.ENSP00000011653	9606.ENSP00000398890	0	0	0	0	0.17	0	0.6	0	0.654
CD4	HLA-DMA	9606.ENSP00000011653	9606.ENSP00000363976	0	0	0	0	0.125	0	0.6	0.16	0.68
CD4	HLA-DRB5	9606.ENSP00000011653	9606.ENSP00000364114	0	0	0	0	0.065	0	0.9	0.17	0.915
CD4	HLA-DQA1	9606.ENSP00000011653	9606.ENSP00000339398	0	0	0	0	0.098	0	0.9	0.26	0.927
CD4	HLA-DQB2	9606.ENSP00000011653	9606.ENSP00000390431	0	0	0	0	0.088	0	0.9	0.508	0.951
CD4	HLA-DPA1	9606.ENSP00000011653	9606.ENSP00000393566	0	0	0	0	0.193	0.379	0.9	0.165	0.952
CD4	HLA-DQA2	9606.ENSP00000011653	9606.ENSP00000364076	0	0	0	0	0.098	0.379	0.9	0.263	0.953
CD4	HLA-DQB1	9606.ENSP00000011653	9606.ENSP00000364080	0	0	0	0	0.12	0.379	0.9	0.445	0.965
CD4	PTPRC	9606.ENSP00000011653	9606.ENSP00000411355	0	0	0	0	0.304	0.379	0.9	0.639	0.982
CD4	CXCR4	9606.ENSP00000011653	9606.ENSP00000386884	0	0	0	0	0.087	0.393	0.9	0.739	0.983
CD4	HLA-DRB1	9606.ENSP00000011653	9606.ENSP00000353099	0	0	0	0	0.16	0.8	0.9	0.291	0.986
CD4	HLA-DRA	9606.ENSP00000011653	9606.ENSP00000378786	0	0	0	0	0.201	0.8	0.9	0.426	0.989
CD74	CXCL8	9606.ENSP00000009530	9606.ENSP00000306512	0	0	0	0	0.062	0	0	0.431	0.444
CD74	TNF	9606.ENSP00000009530	9606.ENSP00000398698	0	0	0	0	0.146	0	0	0.392	0.459
CD74	MAPK1	9606.ENSP00000009530	9606.ENSP00000215832	0	0	0	0	0.049	0	0	0.58	0.583
CD74	PTPRC	9606.ENSP00000009530	9606.ENSP00000411355	0	0	0	0	0.355	0.05	0	0.438	0.626
CD74	IL6	9606.ENSP00000009530	9606.ENSP00000385675	0	0	0	0	0.061	0	0	0.642	0.649
CD74	CXCR4	9606.ENSP00000009530	9606.ENSP00000386884	0	0	0	0	0.098	0.379	0	0.725	0.832
CD74	HLA-DQA2	9606.ENSP00000009530	9606.ENSP00000364076	0	0	0	0	0.605	0.412	0.9	0.414	0.984
CD74	CTSS	9606.ENSP00000009530	9606.ENSP00000357981	0	0	0	0	0.621	0.161	0.9	0.571	0.984
CD74	HLA-DMB	9606.ENSP00000009530	9606.ENSP00000398890	0	0	0	0	0.631	0.379	0.9	0.445	0.985
CD74	MIF	9606.ENSP00000009530	9606.ENSP00000215754	0	0	0	0	0	0.379	0.9	0.798	0.986
CD74	HLA-DRB5	9606.ENSP00000009530	9606.ENSP00000364114	0	0	0	0	0.74	0.352	0.9	0.328	0.987
CD74	HLA-DMA	9606.ENSP00000009530	9606.ENSP00000363976	0	0	0	0	0.525	0.472	0.9	0.641	0.989
CD74	CTSL	9606.ENSP00000009530	9606.ENSP00000345344	0	0	0	0	0.061	0.886	0.9	0.28	0.991
CD74	HLA-DQA1	9606.ENSP00000009530	9606.ENSP00000339398	0	0	0	0	0.598	0.701	0.9	0.5	0.993
CD74	HLA-DQB1	9606.ENSP00000009530	9606.ENSP00000364080	0	0	0	0	0.706	0.72	0.9	0.426	0.994
CD74	HLA-DQB2	9606.ENSP00000009530	9606.ENSP00000390431	0	0	0	0	0.804	0.41	0.9	0.651	0.995
CD74	HLA-DPA1	9606.ENSP00000009530	9606.ENSP00000393566	0	0	0	0	0.825	0.47	0.9	0.547	0.995
CD74	HLA-DRB1	9606.ENSP00000009530	9606.ENSP00000353099	0	0	0	0	0.854	0.864	0.9	0.463	0.998
CD74	HLA-DRA	9606.ENSP00000009530	9606.ENSP00000378786	0	0	0	0	0.924	0.889	0.9	0.574	0.999
CEBPB	MAPK1	9606.ENSP00000305422	9606.ENSP00000215832	0	0	0	0	0	0.472	0.9	0.651	0.98
CEBPB	IL1B	9606.ENSP00000305422	9606.ENSP00000263341	0	0	0	0	0.117	0	0	0.731	0.753
CEBPB	STAT3	9606.ENSP00000305422	9606.ENSP00000264657	0	0	0	0	0.095	0.41	0.9	0.581	0.974
CEBPB	STAT6	9606.ENSP00000305422	9606.ENSP00000300134	0	0	0	0	0.078	0.41	0	0.378	0.632
CEBPB	IL10	9606.ENSP00000305422	9606.ENSP00000412237	0	0	0	0	0	0.095	0	0.423	0.455
CEBPB	SOCS3	9606.ENSP00000305422	9606.ENSP00000330341	0	0	0	0	0.247	0	0	0.385	0.517
CEBPB	CXCL12	9606.ENSP00000305422	9606.ENSP00000379140	0	0	0	0	0	0	0	0.535	0.535
CEBPB	STAT1	9606.ENSP00000305422	9606.ENSP00000354394	0	0	0	0	0.06	0.09	0	0.51	0.544
CEBPB	TNF	9606.ENSP00000305422	9606.ENSP00000398698	0	0	0	0	0.085	0	0	0.714	0.727
CEBPB	FOS	9606.ENSP00000305422	9606.ENSP00000306245	0	0	0	0	0.196	0.085	0	0.73	0.784
CEBPB	RELA	9606.ENSP00000305422	9606.ENSP00000384273	0	0	0	0	0.096	0.379	0.9	0.448	0.964
CEBPB	CXCL8	9606.ENSP00000305422	9606.ENSP00000306512	0	0	0	0	0.133	0.294	0.9	0.556	0.969
CEBPB	JUN	9606.ENSP00000305422	9606.ENSP00000360266	0	0	0	0	0.145	0.128	0.9	0.665	0.971
CEBPB	IL6	9606.ENSP00000305422	9606.ENSP00000385675	0	0	0	0	0.088	0	0.9	0.829	0.983
COL4A2	MSR1	9606.ENSP00000353654	9606.ENSP00000262101	0	0	0	0.576	0	0.808	0.9	0.041	0.979
COL4A2	PTK2	9606.ENSP00000353654	9606.ENSP00000341189	0	0	0	0	0.077	0	0.6	0.246	0.697
CTSL	TIMP1	9606.ENSP00000345344	9606.ENSP00000218388	0	0	0	0	0.119	0	0	0.39	0.44
CTSL	CXCL8	9606.ENSP00000345344	9606.ENSP00000306512	0	0	0	0	0.066	0.379	0	0.335	0.58
CTSL	HLA-DQA1	9606.ENSP00000345344	9606.ENSP00000339398	0	0	0	0	0	0	0.9	0.267	0.923
CTSL	IL6	9606.ENSP00000345344	9606.ENSP00000385675	0	0	0	0	0.088	0	0	0.4	0.429
CTSL	TNF	9606.ENSP00000345344	9606.ENSP00000398698	0	0	0	0	0	0	0	0.637	0.637
CTSL	CTSS	9606.ENSP00000345344	9606.ENSP00000357981	0	0	0.436	0.934	0.063	0	0.8	0.633	0.817
CTSL	HLA-DPA1	9606.ENSP00000345344	9606.ENSP00000393566	0	0	0	0	0	0	0.9	0.066	0.902
CTSL	HLA-DRB5	9606.ENSP00000345344	9606.ENSP00000364114	0	0	0	0	0.062	0	0.9	0.05	0.903
CTSL	HLA-DQA2	9606.ENSP00000345344	9606.ENSP00000364076	0	0	0	0	0	0	0.9	0.079	0.903
CTSL	HLA-DQB2	9606.ENSP00000345344	9606.ENSP00000390431	0	0	0	0	0.062	0	0.9	0.05	0.903
CTSL	HLA-DRA	9606.ENSP00000345344	9606.ENSP00000378786	0	0	0	0	0	0	0.9	0.085	0.904
CTSL	HLA-DRB1	9606.ENSP00000345344	9606.ENSP00000353099	0	0	0	0	0.062	0	0.9	0.072	0.905
CTSL	HLA-DQB1	9606.ENSP00000345344	9606.ENSP00000364080	0	0	0	0	0.062	0	0.9	0.093	0.907
CTSS	MSR1	9606.ENSP00000357981	9606.ENSP00000262101	0	0	0	0	0.299	0	0	0.218	0.428
CTSS	HLA-DQA1	9606.ENSP00000357981	9606.ENSP00000339398	0	0	0	0	0.202	0	0.9	0.195	0.93
CTSS	HLA-DRB1	9606.ENSP00000357981	9606.ENSP00000353099	0	0	0	0	0.264	0	0.9	0.198	0.935
CTSS	HLA-DMA	9606.ENSP00000357981	9606.ENSP00000363976	0	0	0	0	0.245	0	0	0.271	0.427
CTSS	PTPRC	9606.ENSP00000357981	9606.ENSP00000411355	0	0	0	0	0.703	0	0	0.178	0.746
CTSS	HLA-DQA2	9606.ENSP00000357981	9606.ENSP00000364076	0	0	0	0	0.146	0	0.9	0.101	0.916
CTSS	HLA-DRB5	9606.ENSP00000357981	9606.ENSP00000364114	0	0	0	0	0.166	0	0.9	0.13	0.921
CTSS	HLA-DQB2	9606.ENSP00000357981	9606.ENSP00000390431	0	0	0	0	0.18	0	0.9	0.147	0.924
CTSS	HLA-DPA1	9606.ENSP00000357981	9606.ENSP00000393566	0	0	0	0	0.248	0	0.9	0.106	0.926
CTSS	HLA-DQB1	9606.ENSP00000357981	9606.ENSP00000364080	0	0	0	0	0.233	0	0.9	0.21	0.934
CTSS	HLA-DRA	9606.ENSP00000357981	9606.ENSP00000378786	0	0	0	0	0.277	0	0.9	0.309	0.945
CXCL12	MIF	9606.ENSP00000379140	9606.ENSP00000215754	0	0	0	0	0	0	0	0.514	0.514
CXCL12	MAPK1	9606.ENSP00000379140	9606.ENSP00000215832	0	0	0	0	0	0	0.9	0.671	0.965
CXCL12	TIMP1	9606.ENSP00000379140	9606.ENSP00000218388	0	0	0	0	0	0	0	0.53	0.53
CXCL12	IL4	9606.ENSP00000379140	9606.ENSP00000231449	0	0	0	0	0	0	0	0.588	0.588
CXCL12	IL1B	9606.ENSP00000379140	9606.ENSP00000263341	0	0	0	0	0	0	0	0.536	0.536
CXCL12	STAT3	9606.ENSP00000379140	9606.ENSP00000264657	0	0	0	0	0	0	0.9	0.739	0.972
CXCL12	NOTCH1	9606.ENSP00000379140	9606.ENSP00000277541	0	0	0	0	0	0	0	0.631	0.631
CXCL12	IL13	9606.ENSP00000379140	9606.ENSP00000304915	0	0	0	0	0	0	0	0.533	0.533
CXCL12	CXCL8	9606.ENSP00000379140	9606.ENSP00000306512	0	0	0	0	0	0	0.9	0.733	0.972
CXCL12	PTK2	9606.ENSP00000379140	9606.ENSP00000341189	0	0	0	0	0	0	0.9	0.42	0.939
CXCL12	STAT1	9606.ENSP00000379140	9606.ENSP00000354394	0	0	0	0	0	0	0.9	0.358	0.933
CXCL12	IL6R	9606.ENSP00000379140	9606.ENSP00000357470	0	0	0	0	0	0	0	0.415	0.415
CXCL12	JUN	9606.ENSP00000379140	9606.ENSP00000360266	0	0	0	0	0	0	0	0.4	0.4
CXCL12	SPP1	9606.ENSP00000379140	9606.ENSP00000378517	0	0	0	0	0.062	0	0	0.631	0.639
CXCL12	IL10	9606.ENSP00000379140	9606.ENSP00000412237	0	0	0	0	0	0	0	0.796	0.797
CXCL12	TNF	9606.ENSP00000379140	9606.ENSP00000398698	0	0	0	0	0	0	0	0.811	0.812
CXCL12	IL6	9606.ENSP00000379140	9606.ENSP00000385675	0	0	0	0	0	0	0	0.839	0.839
CXCL12	ITCH	9606.ENSP00000379140	9606.ENSP00000480499	0	0	0	0	0	0	0.9	0.231	0.919
CXCL12	PTPRC	9606.ENSP00000379140	9606.ENSP00000411355	0	0	0	0	0	0	0.9	0.672	0.965
CXCL12	CXCR4	9606.ENSP00000379140	9606.ENSP00000386884	0	0	0	0	0	0.457	0.9	0.971	0.998
CXCL8	MIF	9606.ENSP00000306512	9606.ENSP00000215754	0	0	0	0	0	0	0	0.675	0.675
CXCL8	MAPK1	9606.ENSP00000306512	9606.ENSP00000215832	0	0	0	0	0	0	0	0.842	0.842
CXCL8	TIMP1	9606.ENSP00000306512	9606.ENSP00000218388	0	0	0	0	0.119	0	0	0.795	0.812
CXCL8	IL4	9606.ENSP00000306512	9606.ENSP00000231449	0	0	0	0	0	0	0.9	0.927	0.992
CXCL8	IL1B	9606.ENSP00000306512	9606.ENSP00000263341	0	0	0	0	0.676	0	0	0.977	0.992
CXCL8	STAT3	9606.ENSP00000306512	9606.ENSP00000264657	0	0	0	0	0	0	0.9	0.838	0.983
CXCL8	NOTCH1	9606.ENSP00000306512	9606.ENSP00000277541	0	0	0	0	0	0	0	0.51	0.51
CXCL8	STAT6	9606.ENSP00000306512	9606.ENSP00000300134	0	0	0	0	0.069	0	0	0.48	0.495
CXCL8	IL13	9606.ENSP00000306512	9606.ENSP00000304915	0	0	0	0	0	0	0.9	0.839	0.983
CXCL8	FOS	9606.ENSP00000306512	9606.ENSP00000306245	0	0	0	0	0.077	0	0	0.739	0.749
CXCL8	PTK2	9606.ENSP00000306512	9606.ENSP00000341189	0	0	0	0	0	0	0	0.402	0.402
CXCL8	SOCS3	9606.ENSP00000306512	9606.ENSP00000330341	0	0	0	0	0.175	0	0	0.533	0.598
CXCL8	SPP1	9606.ENSP00000306512	9606.ENSP00000378517	0	0	0	0	0.082	0	0	0.581	0.599
CXCL8	IL6R	9606.ENSP00000306512	9606.ENSP00000357470	0	0	0	0	0.065	0	0	0.591	0.601
CXCL8	PTPRC	9606.ENSP00000306512	9606.ENSP00000411355	0	0	0	0	0.07	0	0	0.605	0.617
CXCL8	STAT1	9606.ENSP00000306512	9606.ENSP00000354394	0	0	0	0	0	0	0	0.661	0.661
CXCL8	JUN	9606.ENSP00000306512	9606.ENSP00000360266	0	0	0	0	0.095	0.294	0.8	0.799	0.971
CXCL8	TNF	9606.ENSP00000306512	9606.ENSP00000398698	0	0	0	0	0.156	0	0	0.97	0.973
CXCL8	CXCR4	9606.ENSP00000306512	9606.ENSP00000386884	0	0	0	0	0	0	0.9	0.812	0.98
CXCL8	IL6	9606.ENSP00000306512	9606.ENSP00000385675	0	0	0	0	0.581	0	0	0.966	0.985
CXCL8	RELA	9606.ENSP00000306512	9606.ENSP00000384273	0	0	0	0	0.065	0.342	0.9	0.817	0.987
CXCL8	IL10	9606.ENSP00000306512	9606.ENSP00000412237	0	0	0	0	0.061	0	0.9	0.962	0.996
CXCR4	MIF	9606.ENSP00000386884	9606.ENSP00000215754	0	0	0	0	0	0	0	0.563	0.563
CXCR4	MAPK1	9606.ENSP00000386884	9606.ENSP00000215832	0	0	0	0	0	0	0	0.515	0.515
CXCR4	TIMP1	9606.ENSP00000386884	9606.ENSP00000218388	0	0	0	0	0	0	0	0.44	0.44
CXCR4	IL4	9606.ENSP00000386884	9606.ENSP00000231449	0	0	0	0	0.062	0	0	0.743	0.749
CXCR4	IL1B	9606.ENSP00000386884	9606.ENSP00000263341	0	0	0	0	0.062	0	0	0.473	0.484
CXCR4	STAT3	9606.ENSP00000386884	9606.ENSP00000264657	0	0	0	0	0	0.328	0.9	0.745	0.981
CXCR4	NOTCH1	9606.ENSP00000386884	9606.ENSP00000277541	0	0	0	0	0.069	0	0	0.789	0.795
CXCR4	IL13	9606.ENSP00000386884	9606.ENSP00000304915	0	0	0	0	0	0	0	0.477	0.477
CXCR4	FOS	9606.ENSP00000386884	9606.ENSP00000306245	0	0	0	0	0.069	0	0	0.389	0.406
CXCR4	SOCS3	9606.ENSP00000386884	9606.ENSP00000330341	0	0	0	0	0.061	0.379	0	0.571	0.728
CXCR4	PTK2	9606.ENSP00000386884	9606.ENSP00000341189	0	0	0	0	0.061	0.379	0.9	0.68	0.978
CXCR4	STAT1	9606.ENSP00000386884	9606.ENSP00000354394	0	0	0	0	0	0.328	0.9	0.479	0.961
CXCR4	IL6R	9606.ENSP00000386884	9606.ENSP00000357470	0	0	0	0	0	0	0	0.408	0.408
CXCR4	JUN	9606.ENSP00000386884	9606.ENSP00000360266	0	0	0	0	0	0	0	0.446	0.446
CXCR4	SPP1	9606.ENSP00000386884	9606.ENSP00000378517	0	0	0	0	0	0	0	0.556	0.556
CXCR4	RELA	9606.ENSP00000386884	9606.ENSP00000384273	0	0	0	0	0	0.305	0	0.33	0.514
CXCR4	IL6	9606.ENSP00000386884	9606.ENSP00000385675	0	0	0	0	0	0	0	0.808	0.809
CXCR4	IL10	9606.ENSP00000386884	9606.ENSP00000412237	0	0	0	0	0	0	0	0.646	0.646
CXCR4	TNF	9606.ENSP00000386884	9606.ENSP00000398698	0	0	0	0	0.079	0	0	0.811	0.819
CXCR4	ITCH	9606.ENSP00000386884	9606.ENSP00000480499	0	0	0	0	0.051	0.447	0.9	0.633	0.978
CXCR4	PTPRC	9606.ENSP00000386884	9606.ENSP00000411355	0	0	0	0	0.224	0.379	0.9	0.829	0.99
FANCA	FANCE	9606.ENSP00000373952	9606.ENSP00000229769	0	0	0	0	0.089	0.993	0.9	0.939	0.999
FANCA	HES1	9606.ENSP00000373952	9606.ENSP00000232424	0	0	0	0	0	0.993	0.9	0.353	0.999
FANCA	NOTCH1	9606.ENSP00000373952	9606.ENSP00000277541	0	0	0	0	0	0.278	0	0.411	0.556
FANCA	FANCC	9606.ENSP00000373952	9606.ENSP00000289081	0	0	0	0	0	0.993	0.9	0.953	0.999
FANCA	FANCF	9606.ENSP00000373952	9606.ENSP00000330875	0	0	0	0	0	0.993	0.9	0.935	0.999
FANCA	FANCG	9606.ENSP00000373952	9606.ENSP00000367910	0	0	0	0	0.14	0.993	0.9	0.958	0.999
FANCA	FANCL	9606.ENSP00000373952	9606.ENSP00000385021	0	0	0	0	0	0.993	0.9	0.934	0.999
FANCC	FANCE	9606.ENSP00000289081	9606.ENSP00000229769	0	0	0	0	0	0.993	0.9	0.945	0.999
FANCC	HES1	9606.ENSP00000289081	9606.ENSP00000232424	0	0	0	0	0	0.993	0.9	0.101	0.999
FANCC	NOTCH1	9606.ENSP00000289081	9606.ENSP00000277541	0	0	0	0	0	0.278	0	0.296	0.47
FANCC	STAT1	9606.ENSP00000289081	9606.ENSP00000354394	0	0	0	0	0	0.379	0	0.521	0.69
FANCC	FANCL	9606.ENSP00000289081	9606.ENSP00000385021	0	0	0	0	0.055	0.994	0.9	0.919	0.999
FANCC	FANCF	9606.ENSP00000289081	9606.ENSP00000330875	0	0	0	0	0.055	0.994	0.9	0.933	0.999
FANCC	FANCG	9606.ENSP00000289081	9606.ENSP00000367910	0	0	0	0	0.062	0.994	0.9	0.947	0.999
FANCE	STAT1	9606.ENSP00000229769	9606.ENSP00000354394	0	0	0	0	0	0.305	0	0.213	0.429
FANCE	FANCL	9606.ENSP00000229769	9606.ENSP00000385021	0	0	0	0	0.062	0	0.9	0.92	0.991
FANCE	FANCG	9606.ENSP00000229769	9606.ENSP00000367910	0	0	0	0	0.153	0.32	0.9	0.928	0.995
FANCE	HES1	9606.ENSP00000229769	9606.ENSP00000232424	0	0	0	0	0	0.993	0.9	0.1	0.999
FANCE	FANCF	9606.ENSP00000229769	9606.ENSP00000330875	0	0	0	0	0	0.993	0.9	0.934	0.999
FANCF	HES1	9606.ENSP00000330875	9606.ENSP00000232424	0	0	0	0	0	0.993	0.9	0.382	0.999
FANCF	NOTCH1	9606.ENSP00000330875	9606.ENSP00000277541	0	0	0	0	0	0.278	0	0.4	0.548
FANCF	FANCL	9606.ENSP00000330875	9606.ENSP00000385021	0	0	0	0	0.055	0.993	0.9	0.929	0.999
FANCF	FANCG	9606.ENSP00000330875	9606.ENSP00000367910	0	0	0	0	0.06	0.993	0.9	0.949	0.999
FANCG	HES1	9606.ENSP00000367910	9606.ENSP00000232424	0	0	0	0	0	0.993	0.9	0.355	0.999
FANCG	NOTCH1	9606.ENSP00000367910	9606.ENSP00000277541	0	0	0	0	0.063	0.278	0	0.387	0.549
FANCG	TNF	9606.ENSP00000367910	9606.ENSP00000398698	0	0	0	0	0	0	0	0.84	0.84
FANCG	FANCL	9606.ENSP00000367910	9606.ENSP00000385021	0	0	0	0	0.062	0.994	0.9	0.921	0.999
FANCL	HES1	9606.ENSP00000385021	9606.ENSP00000232424	0	0	0	0	0	0.993	0.9	0.432	0.999
FANCL	NOTCH1	9606.ENSP00000385021	9606.ENSP00000277541	0	0	0	0	0	0	0	0.47	0.47
FOS	MAPK1	9606.ENSP00000306245	9606.ENSP00000215832	0	0	0	0	0	0.523	0.9	0.852	0.992
FOS	TIMP1	9606.ENSP00000306245	9606.ENSP00000218388	0	0	0	0	0.061	0	0	0.651	0.658
FOS	IL4	9606.ENSP00000306245	9606.ENSP00000231449	0	0	0	0	0	0	0	0.726	0.726
FOS	IL1B	9606.ENSP00000306245	9606.ENSP00000263341	0	0	0	0	0.063	0	0	0.802	0.806
FOS	STAT3	9606.ENSP00000306245	9606.ENSP00000264657	0	0	0	0	0	0.423	0.9	0.811	0.988
FOS	NOTCH1	9606.ENSP00000306245	9606.ENSP00000277541	0	0	0	0	0	0	0.9	0.51	0.948
FOS	STAT6	9606.ENSP00000306245	9606.ENSP00000300134	0	0	0	0	0	0.055	0.9	0.355	0.933
FOS	IL13	9606.ENSP00000306245	9606.ENSP00000304915	0	0	0	0	0	0	0	0.592	0.592
FOS	IL6ST	9606.ENSP00000306245	9606.ENSP00000370698	0	0	0	0	0	0.32	0	0.211	0.44
FOS	SPP1	9606.ENSP00000306245	9606.ENSP00000378517	0	0	0	0	0	0	0	0.473	0.473
FOS	SOCS3	9606.ENSP00000306245	9606.ENSP00000330341	0	0	0	0	0.217	0	0	0.528	0.614
FOS	IL10	9606.ENSP00000306245	9606.ENSP00000412237	0	0	0	0	0	0.063	0	0.743	0.748
FOS	STAT1	9606.ENSP00000306245	9606.ENSP00000354394	0	0	0	0	0	0.52	0	0.762	0.881
FOS	RELA	9606.ENSP00000306245	9606.ENSP00000384273	0	0	0	0	0	0.379	0.9	0.539	0.968
FOS	TNF	9606.ENSP00000306245	9606.ENSP00000398698	0	0	0	0	0	0	0.9	0.819	0.981
FOS	IL6	9606.ENSP00000306245	9606.ENSP00000385675	0	0	0	0	0.088	0	0.9	0.819	0.982
FOS	JUN	9606.ENSP00000306245	9606.ENSP00000360266	0	0	0	0	0.656	0.879	0.9	0.975	0.999
HEBP2	MAPK1	9606.ENSP00000475750	9606.ENSP00000215832	0	0	0	0	0	0	0.9	0	0.9
HES1	STAT1	9606.ENSP00000232424	9606.ENSP00000354394	0	0	0	0	0	0.064	0.9	0.058	0.904
HES1	STAT3	9606.ENSP00000232424	9606.ENSP00000264657	0	0	0	0	0	0.412	0.9	0.252	0.952
HES1	NOTCH1	9606.ENSP00000232424	9606.ENSP00000277541	0	0	0	0	0	0.462	0.9	0.844	0.99
HLA-DMA	HLA-DQA1	9606.ENSP00000363976	9606.ENSP00000339398	0	0	0	0.728	0.18	0	0.9	0.677	0.929
HLA-DMA	HLA-DRB1	9606.ENSP00000363976	9606.ENSP00000353099	0	0	0	0	0.426	0.89	0.9	0.673	0.997
HLA-DMA	HLA-DQA2	9606.ENSP00000363976	9606.ENSP00000364076	0	0	0	0.729	0.197	0	0.9	0.599	0.929
HLA-DMA	HLA-DPA1	9606.ENSP00000363976	9606.ENSP00000393566	0	0	0	0.719	0.443	0	0.9	0.678	0.952
HLA-DMA	HLA-DRB5	9606.ENSP00000363976	9606.ENSP00000364114	0	0	0	0	0.211	0.195	0.9	0.554	0.967
HLA-DMA	HLA-DQB2	9606.ENSP00000363976	9606.ENSP00000390431	0	0	0	0	0.309	0.195	0.9	0.52	0.969
HLA-DMA	HLA-DQB1	9606.ENSP00000363976	9606.ENSP00000364080	0	0	0	0	0.337	0.195	0.9	0.641	0.978
HLA-DMA	HLA-DRA	9606.ENSP00000363976	9606.ENSP00000378786	0	0	0	0.713	0.479	0.87	0.9	0.715	0.994
HLA-DMA	HLA-DMB	9606.ENSP00000363976	9606.ENSP00000398890	0	0	0	0	0.771	0.826	0.9	0.949	0.999
HLA-DMB	HLA-DQA1	9606.ENSP00000398890	9606.ENSP00000339398	0	0	0	0.636	0.36	0.268	0.9	0.626	0.96
HLA-DMB	HLA-DRB1	9606.ENSP00000398890	9606.ENSP00000353099	0	0	0	0.665	0.645	0.328	0.9	0.619	0.979
HLA-DMB	HLA-DQA2	9606.ENSP00000398890	9606.ENSP00000364076	0	0	0	0.643	0.352	0.268	0.9	0.61	0.959
HLA-DMB	HLA-DQB1	9606.ENSP00000398890	9606.ENSP00000364080	0	0	0	0.664	0.346	0	0.9	0.618	0.945
HLA-DMB	HLA-DRB5	9606.ENSP00000398890	9606.ENSP00000364114	0	0	0	0.649	0.492	0	0.9	0.517	0.956
HLA-DMB	HLA-DRA	9606.ENSP00000398890	9606.ENSP00000378786	0	0	0	0.663	0.819	0.76	0.9	0.69	0.996
HLA-DMB	HLA-DQB2	9606.ENSP00000398890	9606.ENSP00000390431	0	0	0	0.675	0.163	0	0.9	0.523	0.927
HLA-DMB	HLA-DPA1	9606.ENSP00000398890	9606.ENSP00000393566	0	0	0	0.676	0.701	0.268	0.9	0.663	0.981
HLA-DPA1	HLA-DQA1	9606.ENSP00000393566	9606.ENSP00000339398	0	0	0	0.953	0.363	0	0.9	0.832	0.936
HLA-DPA1	HLA-DRB1	9606.ENSP00000393566	9606.ENSP00000353099	0	0	0	0.648	0.561	0.297	0.9	0.749	0.975
HLA-DPA1	HLA-DQA2	9606.ENSP00000393566	9606.ENSP00000364076	0	0	0	0.953	0.382	0	0.9	0.837	0.938
HLA-DPA1	HLA-DQB1	9606.ENSP00000393566	9606.ENSP00000364080	0	0	0	0.653	0.353	0.297	0.9	0.822	0.964
HLA-DPA1	HLA-DRB5	9606.ENSP00000393566	9606.ENSP00000364114	0	0	0	0.651	0.205	0.297	0.9	0.644	0.952
HLA-DPA1	HLA-DRA	9606.ENSP00000393566	9606.ENSP00000378786	0	0	0	0.957	0.56	0	0.9	0.771	0.955
HLA-DPA1	HLA-DQB2	9606.ENSP00000393566	9606.ENSP00000390431	0	0	0	0.653	0.148	0.297	0.9	0.756	0.951
HLA-DPA1	PTPRC	9606.ENSP00000393566	9606.ENSP00000411355	0	0	0	0	0.253	0	0.9	0.088	0.925
HLA-DQA1	IL4	9606.ENSP00000339398	9606.ENSP00000231449	0	0	0	0	0	0	0	0.421	0.42
HLA-DQA1	IL6	9606.ENSP00000339398	9606.ENSP00000385675	0	0	0	0	0.055	0	0	0.415	0.423
HLA-DQA1	IL10	9606.ENSP00000339398	9606.ENSP00000412237	0	0	0	0	0.097	0	0	0.444	0.476
HLA-DQA1	TNF	9606.ENSP00000339398	9606.ENSP00000398698	0	0	0	0	0.095	0	0	0.474	0.503
HLA-DQA1	HLA-DQA2	9606.ENSP00000339398	9606.ENSP00000364076	0	0	0	0.983	0.07	0	0.9	0.551	0.903
HLA-DQA1	PTPRC	9606.ENSP00000339398	9606.ENSP00000411355	0	0	0	0	0.176	0	0.9	0.297	0.937
HLA-DQA1	HLA-DRA	9606.ENSP00000339398	9606.ENSP00000378786	0	0	0	0.95	0.557	0	0.9	0.849	0.955
HLA-DQA1	HLA-DRB5	9606.ENSP00000339398	9606.ENSP00000364114	0	0	0	0.655	0.193	0.347	0.9	0.715	0.956
HLA-DQA1	HLA-DRB1	9606.ENSP00000339398	9606.ENSP00000353099	0	0	0	0.645	0.237	0.347	0.9	0.944	0.964
HLA-DQA1	HLA-DQB2	9606.ENSP00000339398	9606.ENSP00000390431	0	0	0	0.672	0.552	0.736	0.9	0.614	0.989
HLA-DQA1	HLA-DQB1	9606.ENSP00000339398	9606.ENSP00000364080	0	0	0	0.641	0.546	0.938	0.9	0.944	0.998
HLA-DQA2	HLA-DRB1	9606.ENSP00000364076	9606.ENSP00000353099	0	0	0	0.638	0.261	0.347	0.9	0.862	0.963
HLA-DQA2	PTPRC	9606.ENSP00000364076	9606.ENSP00000411355	0	0	0	0	0.109	0	0.9	0.08	0.91
HLA-DQA2	HLA-DRB5	9606.ENSP00000364076	9606.ENSP00000364114	0	0	0	0.65	0.177	0.347	0.9	0.743	0.956
HLA-DQA2	HLA-DRA	9606.ENSP00000364076	9606.ENSP00000378786	0	0	0	0.946	0.564	0	0.9	0.864	0.956
HLA-DQA2	HLA-DQB2	9606.ENSP00000364076	9606.ENSP00000390431	0	0	0	0.664	0.515	0.736	0.9	0.746	0.989
HLA-DQA2	HLA-DQB1	9606.ENSP00000364076	9606.ENSP00000364080	0	0	0	0.629	0.479	0.708	0.9	0.943	0.989
HLA-DQB1	HLA-DRB1	9606.ENSP00000364080	9606.ENSP00000353099	0	0	0	0.963	0.478	0	0.9	0.932	0.947
HLA-DQB1	IL10	9606.ENSP00000364080	9606.ENSP00000412237	0	0	0	0	0.081	0	0	0.386	0.412
HLA-DQB1	TNF	9606.ENSP00000364080	9606.ENSP00000398698	0	0	0	0	0.126	0	0	0.42	0.471
HLA-DQB1	HLA-DQB2	9606.ENSP00000364080	9606.ENSP00000390431	0	0	0	0.974	0.138	0	0.9	0.676	0.911
HLA-DQB1	HLA-DRB5	9606.ENSP00000364080	9606.ENSP00000364114	0	0	0	0.963	0.311	0	0.9	0.769	0.93
HLA-DQB1	PTPRC	9606.ENSP00000364080	9606.ENSP00000411355	0	0	0	0	0.178	0	0.9	0.484	0.953
HLA-DQB1	HLA-DRA	9606.ENSP00000364080	9606.ENSP00000378786	0	0	0	0.641	0.388	0.297	0.9	0.798	0.966
HLA-DQB2	HLA-DRB1	9606.ENSP00000390431	9606.ENSP00000353099	0	0	0	0.956	0.331	0	0.9	0.641	0.932
HLA-DQB2	HLA-DRB5	9606.ENSP00000390431	9606.ENSP00000364114	0	0	0	0.957	0.326	0	0.9	0.64	0.931
HLA-DQB2	HLA-DRA	9606.ENSP00000390431	9606.ENSP00000378786	0	0	0	0.66	0.162	0.297	0.9	0.679	0.95
HLA-DQB2	TNF	9606.ENSP00000390431	9606.ENSP00000398698	0	0	0	0	0.085	0	0	0.372	0.401
HLA-DQB2	PTPRC	9606.ENSP00000390431	9606.ENSP00000411355	0	0	0	0	0.116	0	0.9	0.524	0.954
HLA-DRA	STAT6	9606.ENSP00000378786	9606.ENSP00000300134	0	0	0	0	0.07	0	0.9	0.185	0.917
HLA-DRA	HLA-DRB1	9606.ENSP00000378786	9606.ENSP00000353099	0	0	0	0.642	0.876	0.931	0.9	0.832	0.999
HLA-DRA	HLA-DRB5	9606.ENSP00000378786	9606.ENSP00000364114	0	0	0	0.647	0.709	0.931	0.9	0.8	0.998
HLA-DRA	PTPRC	9606.ENSP00000378786	9606.ENSP00000411355	0	0	0	0	0.325	0	0.9	0.236	0.943
HLA-DRB1	IL4	9606.ENSP00000353099	9606.ENSP00000231449	0	0	0	0	0	0	0	0.459	0.459
HLA-DRB1	STAT6	9606.ENSP00000353099	9606.ENSP00000300134	0	0	0	0	0.051	0	0.9	0.23	0.92
HLA-DRB1	IL6	9606.ENSP00000353099	9606.ENSP00000385675	0	0	0	0	0	0	0	0.471	0.471
HLA-DRB1	IL10	9606.ENSP00000353099	9606.ENSP00000412237	0	0	0	0	0	0	0	0.498	0.498
HLA-DRB1	TNF	9606.ENSP00000353099	9606.ENSP00000398698	0	0	0	0	0.139	0	0	0.57	0.613
HLA-DRB1	PTPRC	9606.ENSP00000353099	9606.ENSP00000411355	0	0	0	0	0.22	0	0.9	0.369	0.946
HLA-DRB1	HLA-DRB5	9606.ENSP00000353099	9606.ENSP00000364114	0	0	0	0.983	0.289	0.748	0.9	0.73	0.98
HLA-DRB5	PTPRC	9606.ENSP00000364114	9606.ENSP00000411355	0	0	0	0	0.104	0	0.9	0.315	0.933
IL10	MIF	9606.ENSP00000412237	9606.ENSP00000215754	0	0	0	0	0	0	0	0.641	0.641
IL10	MAPK1	9606.ENSP00000412237	9606.ENSP00000215832	0	0	0	0	0	0	0	0.777	0.777
IL10	TIMP1	9606.ENSP00000412237	9606.ENSP00000218388	0	0	0	0	0.062	0	0.9	0.799	0.979
IL10	IL4	9606.ENSP00000412237	9606.ENSP00000231449	0	0	0	0	0	0	0	0.972	0.972
IL10	MSR1	9606.ENSP00000412237	9606.ENSP00000262101	0	0	0	0	0.076	0	0	0.53	0.547
IL10	IL1B	9606.ENSP00000412237	9606.ENSP00000263341	0	0	0	0	0.085	0	0.9	0.96	0.996
IL10	STAT3	9606.ENSP00000412237	9606.ENSP00000264657	0	0	0	0	0	0.429	0.9	0.933	0.995
IL10	NOTCH1	9606.ENSP00000412237	9606.ENSP00000277541	0	0	0	0	0	0	0	0.695	0.695
IL10	STAT6	9606.ENSP00000412237	9606.ENSP00000300134	0	0	0	0	0	0.096	0.9	0.73	0.973
IL10	IL13	9606.ENSP00000412237	9606.ENSP00000304915	0	0	0	0	0.061	0	0	0.953	0.954
IL10	SOCS3	9606.ENSP00000412237	9606.ENSP00000330341	0	0	0	0	0.062	0	0	0.883	0.886
IL10	STAT1	9606.ENSP00000412237	9606.ENSP00000354394	0	0	0	0	0	0.096	0	0.858	0.866
IL10	IL6R	9606.ENSP00000412237	9606.ENSP00000357470	0	0	0	0	0.062	0	0.6	0.642	0.853
IL10	JUN	9606.ENSP00000412237	9606.ENSP00000360266	0	0	0	0	0	0	0	0.759	0.76
IL10	IL6ST	9606.ENSP00000412237	9606.ENSP00000370698	0	0	0	0	0	0	0.6	0.389	0.745
IL10	SPP1	9606.ENSP00000412237	9606.ENSP00000378517	0	0	0	0	0	0	0	0.556	0.556
IL10	RELA	9606.ENSP00000412237	9606.ENSP00000384273	0	0	0	0	0	0	0	0.547	0.547
IL10	IL6	9606.ENSP00000412237	9606.ENSP00000385675	0	0	0	0	0.077	0	0.9	0.974	0.997
IL10	TNF	9606.ENSP00000412237	9606.ENSP00000398698	0	0	0	0	0.097	0	0.9	0.974	0.997
IL10	PTPRC	9606.ENSP00000412237	9606.ENSP00000411355	0	0	0	0	0.069	0	0	0.768	0.774
IL13	MIF	9606.ENSP00000304915	9606.ENSP00000215754	0	0	0	0	0	0	0	0.441	0.441
IL13	MAPK1	9606.ENSP00000304915	9606.ENSP00000215832	0	0	0	0	0	0	0	0.44	0.44
IL13	TIMP1	9606.ENSP00000304915	9606.ENSP00000218388	0	0	0	0	0	0	0	0.557	0.557
IL13	IL4	9606.ENSP00000304915	9606.ENSP00000231449	0	0	0	0	0.07	0	0	0.97	0.971
IL13	MSR1	9606.ENSP00000304915	9606.ENSP00000262101	0	0	0	0	0	0	0	0.423	0.422
IL13	IL1B	9606.ENSP00000304915	9606.ENSP00000263341	0	0	0	0	0	0	0.9	0.737	0.972
IL13	STAT3	9606.ENSP00000304915	9606.ENSP00000264657	0	0	0	0	0	0	0.9	0.792	0.978
IL13	NOTCH1	9606.ENSP00000304915	9606.ENSP00000277541	0	0	0	0	0	0	0	0.429	0.429
IL13	STAT6	9606.ENSP00000304915	9606.ENSP00000300134	0	0	0	0	0	0	0.9	0.912	0.99
IL13	JUN	9606.ENSP00000304915	9606.ENSP00000360266	0	0	0	0	0	0	0	0.453	0.453
IL13	PTPRC	9606.ENSP00000304915	9606.ENSP00000411355	0	0	0	0	0	0	0	0.649	0.649
IL13	SPP1	9606.ENSP00000304915	9606.ENSP00000378517	0	0	0	0	0	0	0	0.653	0.653
IL13	SOCS3	9606.ENSP00000304915	9606.ENSP00000330341	0	0	0	0	0	0	0	0.681	0.681
IL13	IL6ST	9606.ENSP00000304915	9606.ENSP00000370698	0	0	0	0	0	0	0.6	0.294	0.705
IL13	IL6R	9606.ENSP00000304915	9606.ENSP00000357470	0	0	0	0	0	0	0.6	0.473	0.78
IL13	STAT1	9606.ENSP00000304915	9606.ENSP00000354394	0	0	0	0	0	0	0.9	0.642	0.962
IL13	IL6	9606.ENSP00000304915	9606.ENSP00000385675	0	0	0	0	0	0	0.9	0.893	0.988
IL13	TNF	9606.ENSP00000304915	9606.ENSP00000398698	0	0	0	0	0.061	0	0.9	0.925	0.992
IL1B	MIF	9606.ENSP00000263341	9606.ENSP00000215754	0	0	0	0	0	0	0	0.533	0.533
IL1B	MAPK1	9606.ENSP00000263341	9606.ENSP00000215832	0	0	0	0	0	0	0	0.794	0.794
IL1B	TIMP1	9606.ENSP00000263341	9606.ENSP00000218388	0	0	0	0	0.084	0	0	0.811	0.819
IL1B	IL4	9606.ENSP00000263341	9606.ENSP00000231449	0	0	0	0	0	0	0.9	0.916	0.991
IL1B	STAT6	9606.ENSP00000263341	9606.ENSP00000300134	0	0	0	0	0.076	0	0	0.426	0.446
IL1B	IL6R	9606.ENSP00000263341	9606.ENSP00000357470	0	0	0	0	0.08	0	0	0.558	0.575
IL1B	MYLK	9606.ENSP00000263341	9606.ENSP00000353452	0	0	0	0	0.061	0	0	0.578	0.586
IL1B	PTPRC	9606.ENSP00000263341	9606.ENSP00000411355	0	0	0	0	0.147	0	0	0.564	0.612
IL1B	SPP1	9606.ENSP00000263341	9606.ENSP00000378517	0	0	0	0	0.061	0	0	0.708	0.714
IL1B	STAT1	9606.ENSP00000263341	9606.ENSP00000354394	0	0	0	0	0.062	0	0	0.742	0.748
IL1B	SOCS3	9606.ENSP00000263341	9606.ENSP00000330341	0	0	0	0	0.219	0	0	0.733	0.783
IL1B	RELA	9606.ENSP00000263341	9606.ENSP00000384273	0	0	0	0	0	0	0.9	0.559	0.954
IL1B	JUN	9606.ENSP00000263341	9606.ENSP00000360266	0	0	0	0	0.052	0	0.8	0.82	0.963
IL1B	STAT3	9606.ENSP00000263341	9606.ENSP00000264657	0	0	0	0	0	0	0.9	0.669	0.965
IL1B	IL6	9606.ENSP00000263341	9606.ENSP00000385675	0	0	0	0	0.43	0	0	0.973	0.984
IL1B	TNF	9606.ENSP00000263341	9606.ENSP00000398698	0	0	0	0	0.441	0	0	0.981	0.989
IL4	MIF	9606.ENSP00000231449	9606.ENSP00000215754	0	0	0	0	0	0	0	0.511	0.511
IL4	MAPK1	9606.ENSP00000231449	9606.ENSP00000215832	0	0	0	0	0	0	0	0.55	0.55
IL4	TIMP1	9606.ENSP00000231449	9606.ENSP00000218388	0	0	0	0	0	0	0	0.557	0.557
IL4	MSR1	9606.ENSP00000231449	9606.ENSP00000262101	0	0	0	0	0	0	0	0.473	0.473
IL4	SPP1	9606.ENSP00000231449	9606.ENSP00000378517	0	0	0	0	0	0	0	0.473	0.473
IL4	NOTCH1	9606.ENSP00000231449	9606.ENSP00000277541	0	0	0	0	0	0	0	0.695	0.695
IL4	IL6ST	9606.ENSP00000231449	9606.ENSP00000370698	0	0	0	0	0	0	0.6	0.31	0.712
IL4	PTPRC	9606.ENSP00000231449	9606.ENSP00000411355	0	0	0	0	0	0	0	0.721	0.721
IL4	SOCS3	9606.ENSP00000231449	9606.ENSP00000330341	0	0	0	0	0.062	0	0	0.794	0.799
IL4	IL6R	9606.ENSP00000231449	9606.ENSP00000357470	0	0	0	0	0	0	0.6	0.559	0.816
IL4	STAT1	9606.ENSP00000231449	9606.ENSP00000354394	0	0	0	0	0	0	0	0.821	0.821
IL4	RELA	9606.ENSP00000231449	9606.ENSP00000384273	0	0	0	0	0	0	0.9	0.451	0.942
IL4	JUN	9606.ENSP00000231449	9606.ENSP00000360266	0	0	0	0	0	0	0.9	0.559	0.954
IL4	STAT3	9606.ENSP00000231449	9606.ENSP00000264657	0	0	0	0	0	0	0.9	0.817	0.98
IL4	TNF	9606.ENSP00000231449	9606.ENSP00000398698	0	0	0	0	0	0	0.9	0.931	0.992
IL4	IL6	9606.ENSP00000231449	9606.ENSP00000385675	0	0	0	0	0	0	0.9	0.968	0.996
IL4	STAT6	9606.ENSP00000231449	9606.ENSP00000300134	0	0	0	0	0.062	0	0.9	0.977	0.997
IL6	MIF	9606.ENSP00000385675	9606.ENSP00000215754	0	0	0	0	0	0	0	0.679	0.679
IL6	MAPK1	9606.ENSP00000385675	9606.ENSP00000215832	0	0	0	0	0	0	0.9	0.834	0.982
IL6	TIMP1	9606.ENSP00000385675	9606.ENSP00000218388	0	0	0	0	0.099	0	0.9	0.819	0.982
IL6	MSR1	9606.ENSP00000385675	9606.ENSP00000262101	0	0	0	0	0.063	0	0	0.445	0.457
IL6	STAT3	9606.ENSP00000385675	9606.ENSP00000264657	0	0	0	0	0	0.269	0.9	0.97	0.997
IL6	NOTCH1	9606.ENSP00000385675	9606.ENSP00000277541	0	0	0	0	0	0	0	0.832	0.832
IL6	STAT6	9606.ENSP00000385675	9606.ENSP00000300134	0	0	0	0	0	0.163	0.9	0.796	0.981
IL6	SOCS3	9606.ENSP00000385675	9606.ENSP00000330341	0	0	0	0	0.207	0	0.9	0.917	0.992
IL6	STAT1	9606.ENSP00000385675	9606.ENSP00000354394	0	0	0	0	0.058	0.163	0.9	0.818	0.983
IL6	IL6R	9606.ENSP00000385675	9606.ENSP00000357470	0	0	0	0	0	0.87	0.9	0.945	0.999
IL6	JUN	9606.ENSP00000385675	9606.ENSP00000360266	0	0	0	0	0.053	0	0.9	0.85	0.984
IL6	IL6ST	9606.ENSP00000385675	9606.ENSP00000370698	0	0	0	0	0.052	0.875	0.9	0.774	0.997
IL6	SPP1	9606.ENSP00000385675	9606.ENSP00000378517	0	0	0	0	0.06	0	0.9	0.793	0.978
IL6	RELA	9606.ENSP00000385675	9606.ENSP00000384273	0	0	0	0	0	0.223	0.9	0.804	0.983
IL6	PTPRC	9606.ENSP00000385675	9606.ENSP00000411355	0	0	0	0	0.061	0	0	0.744	0.749
IL6	TNF	9606.ENSP00000385675	9606.ENSP00000398698	0	0	0	0	0.123	0	0	0.982	0.984
IL6R	MAPK1	9606.ENSP00000357470	9606.ENSP00000215832	0	0	0	0	0	0	0.9	0.324	0.929
IL6R	STAT3	9606.ENSP00000357470	9606.ENSP00000264657	0	0	0	0	0.062	0.379	0.9	0.878	0.992
IL6R	STAT6	9606.ENSP00000357470	9606.ENSP00000300134	0	0	0	0	0.071	0	0.9	0.43	0.942
IL6R	SOCS3	9606.ENSP00000357470	9606.ENSP00000330341	0	0	0	0	0	0	0.9	0.774	0.976
IL6R	STAT1	9606.ENSP00000357470	9606.ENSP00000354394	0	0	0	0	0	0	0.9	0.566	0.954
IL6R	PTPRC	9606.ENSP00000357470	9606.ENSP00000411355	0	0	0	0	0.102	0	0	0.421	0.457
IL6R	TNF	9606.ENSP00000357470	9606.ENSP00000398698	0	0	0	0	0.076	0	0	0.673	0.685
IL6R	IL6ST	9606.ENSP00000357470	9606.ENSP00000370698	0	0	0	0.559	0.062	0.875	0.9	0.827	0.991
IL6ST	STAT3	9606.ENSP00000370698	9606.ENSP00000264657	0	0	0	0	0.063	0.4	0.9	0.797	0.987
IL6ST	STAT6	9606.ENSP00000370698	9606.ENSP00000300134	0	0	0	0	0.061	0.074	0	0.409	0.441
IL6ST	SOCS3	9606.ENSP00000370698	9606.ENSP00000330341	0	0	0	0	0.065	0.472	0.9	0.433	0.968
IL6ST	STAT1	9606.ENSP00000370698	9606.ENSP00000354394	0	0	0	0	0	0.343	0.9	0.54	0.967
ITCH	NOTCH1	9606.ENSP00000480499	9606.ENSP00000277541	0	0	0	0	0	0.472	0.9	0.414	0.966
ITCH	SOCS3	9606.ENSP00000480499	9606.ENSP00000330341	0	0	0	0	0	0	0.9	0.087	0.904
ITCH	JUN	9606.ENSP00000480499	9606.ENSP00000360266	0	0	0	0	0	0.472	0	0.388	0.663
JUN	MAPK1	9606.ENSP00000360266	9606.ENSP00000215832	0	0	0	0	0	0.411	0.9	0.952	0.996
JUN	TIMP1	9606.ENSP00000360266	9606.ENSP00000218388	0	0	0	0	0	0	0	0.536	0.536
JUN	STAT3	9606.ENSP00000360266	9606.ENSP00000264657	0	0	0	0	0.055	0.476	0	0.852	0.921
JUN	NOTCH1	9606.ENSP00000360266	9606.ENSP00000277541	0	0	0	0	0.059	0	0.9	0.636	0.962
JUN	STAT6	9606.ENSP00000360266	9606.ENSP00000300134	0	0	0	0	0	0.465	0	0.441	0.688
JUN	SOCS3	9606.ENSP00000360266	9606.ENSP00000330341	0	0	0	0	0.114	0	0	0.513	0.55
JUN	PTK2	9606.ENSP00000360266	9606.ENSP00000341189	0	0	0	0	0	0	0	0.502	0.502
JUN	STAT1	9606.ENSP00000360266	9606.ENSP00000354394	0	0	0	0	0	0.465	0	0.798	0.888
JUN	SPP1	9606.ENSP00000360266	9606.ENSP00000378517	0	0	0	0	0	0	0	0.681	0.681
JUN	RELA	9606.ENSP00000360266	9606.ENSP00000384273	0	0	0	0	0.069	0.457	0.9	0.667	0.98
JUN	TNF	9606.ENSP00000360266	9606.ENSP00000398698	0	0	0	0	0	0	0.9	0.871	0.986
MAPK1	MIF	9606.ENSP00000215832	9606.ENSP00000215754	0	0	0	0	0	0.185	0	0.311	0.414
MAPK1	SPP1	9606.ENSP00000215832	9606.ENSP00000378517	0	0	0	0	0	0	0	0.455	0.455
MAPK1	STAT6	9606.ENSP00000215832	9606.ENSP00000300134	0	0	0	0	0.064	0.05	0	0.456	0.475
MAPK1	TIMP1	9606.ENSP00000215832	9606.ENSP00000218388	0	0	0	0	0	0	0	0.477	0.477
MAPK1	PTPRC	9606.ENSP00000215832	9606.ENSP00000411355	0	0	0	0	0.057	0.26	0	0.426	0.564
MAPK1	NOTCH1	9606.ENSP00000215832	9606.ENSP00000277541	0	0	0	0	0.054	0.078	0	0.58	0.602
MAPK1	SOCS3	9606.ENSP00000215832	9606.ENSP00000330341	0	0	0	0	0	0	0	0.67	0.67
MAPK1	TNF	9606.ENSP00000215832	9606.ENSP00000398698	0	0	0	0	0	0	0	0.836	0.836
MAPK1	MYLK	9606.ENSP00000215832	9606.ENSP00000353452	0	0	0	0.582	0.058	0	0.9	0.661	0.928
MAPK1	PTK2	9606.ENSP00000215832	9606.ENSP00000341189	0	0	0	0.582	0.063	0.185	0.9	0.681	0.94
MAPK1	RELA	9606.ENSP00000215832	9606.ENSP00000384273	0	0	0	0	0	0	0.9	0.541	0.952
MAPK1	STAT1	9606.ENSP00000215832	9606.ENSP00000354394	0	0	0	0	0.06	0.263	0.9	0.649	0.972
MAPK1	STAT3	9606.ENSP00000215832	9606.ENSP00000264657	0	0	0	0	0.06	0.384	0.9	0.837	0.989
MIF	TNF	9606.ENSP00000215754	9606.ENSP00000398698	0	0	0	0	0	0	0	0.649	0.649
MSR1	PTPRC	9606.ENSP00000262101	9606.ENSP00000411355	0	0	0	0	0.098	0	0	0.398	0.433
MSR1	TNF	9606.ENSP00000262101	9606.ENSP00000398698	0	0	0	0	0.078	0	0	0.447	0.468
MYLK	PTK2	9606.ENSP00000353452	9606.ENSP00000341189	0	0	0	0.546	0.074	0	0.9	0.438	0.921
MYLK	TNF	9606.ENSP00000353452	9606.ENSP00000398698	0	0	0	0	0	0	0	0.419	0.418
NOTCH1	STAT3	9606.ENSP00000277541	9606.ENSP00000264657	0	0	0	0	0	0	0	0.683	0.683
NOTCH1	PTK2	9606.ENSP00000277541	9606.ENSP00000341189	0	0	0	0	0	0	0	0.4	0.4
NOTCH1	SOCS3	9606.ENSP00000277541	9606.ENSP00000330341	0	0	0	0	0.069	0	0	0.39	0.408
NOTCH1	STAT6	9606.ENSP00000277541	9606.ENSP00000300134	0	0	0	0	0.062	0	0	0.452	0.464
NOTCH1	SPP1	9606.ENSP00000277541	9606.ENSP00000378517	0	0	0	0	0	0	0	0.53	0.53
NOTCH1	PTPRC	9606.ENSP00000277541	9606.ENSP00000411355	0	0	0	0	0.049	0	0	0.575	0.578
NOTCH1	RELA	9606.ENSP00000277541	9606.ENSP00000384273	0	0	0	0	0.086	0.379	0	0.429	0.647
NOTCH1	STAT1	9606.ENSP00000277541	9606.ENSP00000354394	0	0	0	0	0.075	0	0	0.654	0.667
NOTCH1	TNF	9606.ENSP00000277541	9606.ENSP00000398698	0	0	0	0	0	0.163	0	0.752	0.783
PTK2	STAT3	9606.ENSP00000341189	9606.ENSP00000264657	0	0	0	0	0	0.691	0	0.584	0.866
PTK2	SOCS3	9606.ENSP00000341189	9606.ENSP00000330341	0	0	0	0	0	0.387	0	0.222	0.503
PTK2	SPP1	9606.ENSP00000341189	9606.ENSP00000378517	0	0	0	0	0	0	0.6	0.442	0.767
PTK2	STAT1	9606.ENSP00000341189	9606.ENSP00000354394	0	0	0	0	0.055	0.684	0	0.296	0.771
PTPRC	STAT3	9606.ENSP00000411355	9606.ENSP00000264657	0	0	0	0	0.062	0.094	0	0.741	0.762
PTPRC	STAT6	9606.ENSP00000411355	9606.ENSP00000300134	0	0	0	0	0.107	0.094	0	0.435	0.503
PTPRC	STAT1	9606.ENSP00000411355	9606.ENSP00000354394	0	0	0	0	0.063	0.094	0	0.504	0.542
PTPRC	SPP1	9606.ENSP00000411355	9606.ENSP00000378517	0	0	0	0	0.061	0	0	0.568	0.577
PTPRC	TNF	9606.ENSP00000411355	9606.ENSP00000398698	0	0	0	0	0.172	0.077	0	0.822	0.853
RELA	STAT3	9606.ENSP00000384273	9606.ENSP00000264657	0	0	0	0	0.108	0.379	0	0.794	0.876
RELA	STAT6	9606.ENSP00000384273	9606.ENSP00000300134	0	0	0	0	0.063	0.379	0	0.359	0.594
RELA	SOCS3	9606.ENSP00000384273	9606.ENSP00000330341	0	0	0	0	0.082	0.294	0	0.354	0.545
RELA	STAT1	9606.ENSP00000384273	9606.ENSP00000354394	0	0	0	0	0.065	0.513	0	0.563	0.783
RELA	TNF	9606.ENSP00000384273	9606.ENSP00000398698	0	0	0	0	0	0.428	0.9	0.849	0.99
SOCS3	STAT3	9606.ENSP00000330341	9606.ENSP00000264657	0	0	0	0	0.103	0.106	0.9	0.954	0.995
SOCS3	STAT6	9606.ENSP00000330341	9606.ENSP00000300134	0	0	0	0	0.079	0.106	0.9	0.638	0.966
SOCS3	TNF	9606.ENSP00000330341	9606.ENSP00000398698	0	0	0	0	0.09	0	0	0.802	0.812
SOCS3	STAT1	9606.ENSP00000330341	9606.ENSP00000354394	0	0	0	0	0.062	0.106	0.9	0.856	0.986
SPP1	TIMP1	9606.ENSP00000378517	9606.ENSP00000218388	0	0	0	0	0.141	0	0.9	0.771	0.978
SPP1	STAT3	9606.ENSP00000378517	9606.ENSP00000264657	0	0	0	0	0	0	0	0.477	0.477
SPP1	TNF	9606.ENSP00000378517	9606.ENSP00000398698	0	0	0	0	0.061	0	0	0.604	0.612
STAT1	STAT3	9606.ENSP00000354394	9606.ENSP00000264657	0	0	0	0.948	0.062	0.713	0.9	0.95	0.972
STAT1	STAT6	9606.ENSP00000354394	9606.ENSP00000300134	0	0	0	0.628	0.061	0	0.9	0.823	0.931
STAT1	TNF	9606.ENSP00000354394	9606.ENSP00000398698	0	0	0	0	0.061	0	0.9	0.73	0.972
STAT3	TIMP1	9606.ENSP00000264657	9606.ENSP00000218388	0	0	0	0	0.062	0	0.9	0.72	0.971
STAT3	STAT6	9606.ENSP00000264657	9606.ENSP00000300134	0	0	0	0.634	0.061	0.044	0.9	0.829	0.931
STAT3	TNF	9606.ENSP00000264657	9606.ENSP00000398698	0	0	0	0	0	0	0.9	0.774	0.976
STAT6	TIMP1	9606.ENSP00000300134	9606.ENSP00000218388	0	0	0	0	0.057	0	0.9	0.226	0.92
STAT6	TNF	9606.ENSP00000300134	9606.ENSP00000398698	0	0	0	0	0.083	0	0	0.645	0.66
TIMP1	TNF	9606.ENSP00000218388	9606.ENSP00000398698	0	0	0	0	0	0	0	0.692	0.692
